# Supplementary material for: Synthetic gene circuits for cell state detection and protein tuning in human pluripotent stem cells
Source: Mol Syst Biol. 2022 Nov 11;18(11):e10886. doi: 10.15252/msb.202110886 (PMC9650275; doi:10.15252/msb.202110886)
Supplement: Supplementary file 4 — Source Data for Expanded View [file MSB-18-e10886-s002.zip]

Archive with 3 entries (3 files):
- MSB-2021-10886R_SourceDataForFigureEV1.xlsx
- MSB-2021-10886R_SourceDataForFigureEV3.xls
- MSB-2021-10886R_SourceDataForFigureEV4.xls
