# Supplementary material for: Synthetic gene circuits for cell state detection and protein tuning in human pluripotent stem cells
Source: Mol Syst Biol. 2022 Nov 11;18(11):e10886. doi: 10.15252/msb.202110886 (PMC9650275; doi:10.15252/msb.202110886)
Supplement: Supplementary file 4 — Source Data for Expanded View [file MSB-18-e10886-s002.zip › MSB-2021-10886R_SourceDataForFigureEV3.xls]

## Sheet: Figure EV3A
Cell line	Sample ID	Replicates	Plasmid Description	Plasmid Code	Plasmid amount / 96 well (ng)	Molar ratio btw plasmids	f live	f single cells	f DAPI-	f mCitrine	mean mCitrine	f iRFP	mean iRFP	mCitrine (rel. U)	Average mCitrine (rel.U.)	s.d. mCitrine (rel.U.)	On / Off
HES-2	lp140.1	lp132 Hes2 p28+2 42h plate1_A1_A01.fcs	Ef1a_spacer_PIT2_TFF6_TFF3_polyA	pLP294	80	2.1	0.118	0.974	0.99	0.326	17911	0.445	14773	0.888196	0.959546	0.0975015	2.67279
		lp132 Hes2 p28+2 42h plate1_A2_A02.fcs	PIRtight_Citrine FF4_polyA	pLP299	30	1	0.21	0.975	0.975	0.308	18138	0.454	13378	0.919799
		lp132 Hes2 p28+2 42h plate1_A3_A03.fcs	EF1a_iRFP_polyA	pLP029	22.5	0.85	0.152	0.991	0.982	0.329	23550	0.433	16713	1.07064
	lp140.2	lp132 Hes2 p28+2 42h plate1_A4_A04.fcs	Ef1a-spacer-PIT2-TFF6_TFF3_polyA	pLP294	32	0.84	0.215	0.958	0.99	0.275	25502	0.442	17557	0.903721	0.922959	0.154216	4.64976
		lp132 Hes2 p28+2 42h plate1_A5_A05.fcs	PIRtight_Citrine FF4_polyA	pLP299	30	1	0.209	0.962	0.992	0.299	29254	0.44	18307	1.08589
		lp132 Hes2 p28+2 42h plate1_A6_A06.fcs	EF1a_iRFP_polyA	pLP029	22.5	0.85	0.25	0.977	0.989	0.274	22190	0.451	17300	0.779265
	lp140.3	lp132 Hes2 p28+2 42h plate1_A7_A07.fcs	Ef1a_spacer_PIT2_TFF6_TFF3_polyA	pLP294	12.8	0.336	0.209	0.971	0.99	0.268	27137	0.554	16869	0.778211	0.670437	0.117096	15.2683
		lp132 Hes2 p28+2 42h plate1_A8_A08.fcs	PIRtight_Citrine FF4_polyA	pLP299	30	1	0.185	0.955	0.992	0.27	17742	0.529	16590	0.545839
		lp132 Hes2 p28+2 42h plate1_A9_A09.fcs	EF1a_iRFP_polyA	pLP029	22.5	0.85	0.223	0.956	0.997	0.267	23126	0.493	18224	0.68726
	lp140.4	lp132 Hes2 p28+2 42h plate1_A10_A10.fcs	Ef1a_spacer_PIT2_TFF6_TFF3_polyA	pLP294	5.12	0.1344	0.164	0.959	0.993	0.188	21188	0.466	18570	0.46031	0.565153	0.114064	14.7862
		lp132 Hes2 p28+2 42h plate1_A11_A11.fcs	PIRtight_Citrine FF4_polyA	pLP299	30	1	0.109	0.956	0.988	0.185	24586	0.469	17680	0.548535
		lp132 Hes2 p28+2 42h plate1_A12_A12.fcs	EF1a_iRFP_polyA	pLP029	22.5	0.85	0.111	0.974	0.99	0.28	28702	0.608	19251	0.686615
	lp140.5	lp132 Hes2 p28+2 42h plate1_B1_B01.fcs	Ef1a_spacer_PIT2_TFF6_TFF3_polyA	pLP294	0	0	0.257	0.959	0.99	0	0	0.476	18150	0	1.12166e-05	1.94277e-05	0.536605
		lp132 Hes2 p28+2 42h plate1_B2_B02.fcs	PIRtight_Citrine FF4_polyA	pLP299	30	1	0.19	0.964	0.966	0	0	0.547	14806	0
		lp132 Hes2 p28+2 42h plate1_B3_B03.fcs	EF1a_iRFP_polyA	pLP029	22.5	0.85	0.212	0.959	0.989	0.0053	56.9	0.565	15862	3.36497e-05
	lp140.6	lp132 Hes2 p28+2 42h plate1_B4_B04.fcs	Ef1a-spacer-PIT2-T302a _T302b_polyA	pLP295	80	2.1	0.0842	0.942	0.966	0.106	2759	0.433	11487	0.0587981	0.359005	0.299796
		lp132 Hes2 p28+2 42h plate1_B5_B05.fcs	PIRtight_Citrine FF4_polyA	pLP299	30	1	0.0988	0.955	0.983	0.0965	31576	0.346	13376	0.658388
		lp132 Hes2 p28+2 42h plate1_B6_B06.fcs	EF1a_iRFP_polyA	pLP029	22.5	0.85	0.17	0.964	0.981	0.101	15782	0.287	15435	0.359828
	lp140.7	lp132 Hes2 p28+2 42h plate1_B7_B07.fcs	Ef1a-spacer-PIT2-T302a _T302b_polyA	pLP295	32	0.84	0.109	0.939	0.984	0.108	17212	0.528	16625	0.211768	0.198496	0.0177748
		lp132 Hes2 p28+2 42h plate1_B8_B08.fcs	PIRtight_Citrine FF4_polyA	pLP299	30	1	0.117	0.899	0.989	0.078	18389	0.49	14250	0.20542
		lp132 Hes2 p28+2 42h plate1_B9_B09.fcs	EF1a_iRFP_polyA	pLP029	22.5	0.85	0.11	0.921	0.992	0.0916	14014	0.5	14399	0.178302
	lp140.8	lp132 Hes2 p28+2 42h plate1_B10_B10.fcs	Ef1a-spacer-PIT2-T302a _T302b_polyA	pLP295	12.8	0.336	0.0647	0.92	1	0.0388	1023	0.472	15304	0.00549491	0.0439104	0.0386982
		lp132 Hes2 p28+2 42h plate1_B11_B11.fcs	PIRtight_Citrine FF4_polyA	pLP299	30	1	0.0404	0.906	0.994	0.0523	15754	0.536	18546	0.0828853
		lp132 Hes2 p28+2 42h plate1_B12_B12.fcs	EF1a_iRFP_polyA	pLP029	22.5	0.85	0.0658	0.97	0.977	0.0272	10584	0.405	16397	0.043351
	lp140.9	lp132 Hes2 p28+2 42h plate1_C1_C01.fcs	Ef1a-spacer-PIT2-T302a _T302b_polyA	pLP295	5.12	0.1344	0.143	0.929	0.986	0.0293	3635	0.552	17071	0.0113025	0.0382216	0.0318681
		lp132 Hes2 p28+2 42h plate1_C2_C02.fcs	PIRtight_Citrine FF4_polyA	pLP299	30	1	0.148	0.939	0.986	0.0427	7191	0.575	17828	0.0299534
		lp132 Hes2 p28+2 42h plate1_C3_C03.fcs	EF1a_iRFP_polyA	pLP029	22.5	0.85	0.167	0.909	0.997	0.0256	22390	0.51	15310	0.0734089
	lp140.10	lp132 Hes2 p28+2 42h plate1_C4_C04.fcs	Ef1a-spacer-PIT2-T302a _T302b_polyA	pLP295	0	0	0.147	0.908	0.995	0.0016	116	0.586	17515	1.8083e-05	2.09029e-05	5.63397e-06
		lp132 Hes2 p28+2 42h plate1_C5_C05.fcs	PIRtight_Citrine FF4_polyA	pLP299	30	1	0.163	0.913	0.99	0.0044	54.5	0.536	16334	2.739e-05
		lp132 Hes2 p28+2 42h plate1_C6_C06.fcs	EF1a_iRFP_polyA	pLP029	22.5	0.85	0.12	0.924	0.99	0.0029	55.6	0.562	16646	1.72356e-05
	lp140.11	lp132 Hes2 p28+2 42h plate1_C7_C07.fcs	Ef1a-spacer-rtTA-TFF6_TFF3_polyA	pLP292	80	2.1	0.0343	0.88	0.988	0.45	32351	0.469	27312	1.13651	1.07236	0.15497	1.55188
		lp132 Hes2 p28+2 42h plate1_C8_C08.fcs	TREtight_Citrine FF4_polyA	pLP275	30	1	0.0407	0.931	1	0.418	24548	0.408	28081	0.895612
		lp132 Hes2 p28+2 42h plate1_C9_C09.fcs	EF1a_iRFP_polyA	pLP029	22.5	0.85	0.0681	0.953	1	0.436	27797	0.414	24705	1.18495
	lp140.12	lp132 Hes2 p28+2 42h plate1_C10_C10.fcs	Ef1a-spacer-rtTA-TFF6 TFF3	pLP292	32	0.84	0.0738	0.92	0.993	0.428	37748	0.45	18510	1.93963	1.8728	0.0712982	9.81552
		lp132 Hes2 p28+2 42h plate1_C11_C11.fcs	TREtight_Citrine FF4_polyA	pLP275	30	1	0.0514	0.957	0.993	0.33	32070	0.33	17839	1.79775
		lp132 Hes2 p28+2 42h plate1_C12_C12.fcs	EF1a_iRFP_polyA	pLP029	22.5	0.85	0.0398	0.95	0.991	0.494	38810	0.481	21190	1.88102
	lp140.13	lp132 Hes2 p28+2 42h plate1_D1_D01.fcs	Ef1a-spacer-rtTA-TFF6_TFF3_polyA	pLP292	12.8	0.336	0.0433	0.923	0.992	0.503	50967	0.544	20508	2.29792	2.51479	0.18915	65.1065
		lp132 Hes2 p28+2 42h plate1_D2_D02.fcs	TREtight_Citrine FF4_polyA	pLP275	30	1	0.0484	0.938	0.992	0.566	51981	0.622	18187	2.60082
		lp132 Hes2 p28+2 42h plate1_D3_D03.fcs	EF1a_iRFP_polyA	pLP029	22.5	0.85	0.0623	0.936	0.985	0.477	50489	0.51	17849	2.64564
	lp140.14	lp132 Hes2 p28+2 42h plate1_D4_D04.fcs	Ef1a-spacer-rtTA-TFF6 TFF3	pLP292	5.12	0.1344	0.0408	0.911	0.995	0.417	45057	0.518	16035	2.26204	2.45198	0.30715	88.6801
		lp132 Hes2 p28+2 42h plate1_D5_D05.fcs	TREtight_Citrine FF4_polyA	pLP275	30	1	0.0625	0.932	0.988	0.463	62632	0.556	18585	2.80634
		lp132 Hes2 p28+2 42h plate1_D6_D06.fcs	EF1a_iRFP_polyA	pLP029	22.5	0.85	0.0766	0.948	0.992	0.483	48179	0.589	17271	2.28756
	lp140.15	lp132 Hes2 p28+2 42h plate1_D7_D07.fcs	Ef1a-spacer-rtTA-TFF6_TFF3_polyA	pLP292	0	0	0.0924	0.95	0.988	0.0148	8690	0.57	17554	0.0128538	0.00433541	0.0073772	3.91006
		lp132 Hes2 p28+2 42h plate1_D8_D08.fcs	TREtight_Citrine FF4_polyA	pLP275	30	1	0.0497	0.929	0.994	0.0059	64.5	0.576	15960	4.13958e-05
		lp132 Hes2 p28+2 42h plate1_D9_D09.fcs	EF1a_iRFP_polyA	pLP029	22.5	0.85	0.0577	0.93	0.989	0.0089	113	0.532	17022	0.000111057
	lp140.16	lp132 Hes2 p28+2 42h plate1_D10_D10.fcs	Ef1a-spacer-rtTA-T302a_T302b_polyA	pLP293	80		0.0322	0.904	0.98	0.0482	68686	0.305	9159	1.18513	0.691005	0.428316
		lp132 Hes2 p28+2 42h plate1_D11_D11.fcs	TREtight_Citrine FF4_polyA	pLP275	30		0.0328	0.949	0.992	0.0586	21919	0.255	11832	0.425716
		lp132 Hes2 p28+2 42h plate1_D12_D12.fcs	EF1a_iRFP_polyA	pLP029	22.5		0.0258	0.941	0.996	0.0766	23569	0.302	12935	0.462164
	lp140.17	lp132 Hes2 p28+2 42h plate1_E1_E01.fcs	Ef1a-spacer-rtTA-T302a_T302b_polyA	pLP293	32		0.0444	0.939	0.994	0.0636	26762	0.487	17356	0.201371	0.1908	0.0454369
		lp132 Hes2 p28+2 42h plate1_E2_E02.fcs	TREtight_Citrine FF4_polyA	pLP275	30		0.0416	0.946	0.992	0.0803	13764	0.467	16784	0.141009
		lp132 Hes2 p28+2 42h plate1_E3_E03.fcs	EF1a_iRFP_polyA	pLP029	22.5		0.0493	0.944	0.992	0.0672	26845	0.494	15876	0.230019
	lp140.18	lp132 Hes2 p28+2 42h plate1_E4_E04.fcs	Ef1a-spacer-rtTA-T302a_T302b_polyA	pLP293	12.8		0.0599	0.937	0.987	0.0327	5992	0.46	18532	0.0229847	0.0386258	0.0150228
		lp132 Hes2 p28+2 42h plate1_E5_E05.fcs	TREtight_Citrine FF4_polyA	pLP275	30		0.0701	0.936	0.994	0.0318	11671	0.482	19274	0.03995
		lp132 Hes2 p28+2 42h plate1_E6_E06.fcs	EF1a_iRFP_polyA	pLP029	22.5		0.0656	0.946	0.995	0.0457	11161	0.513	18780	0.0529427
	lp140.19	lp132 Hes2 p28+2 42h plate1_E7_E07.fcs	Ef1a-spacer-rtTA-T302a_T302b_polyA	pLP293	5.12		0.0532	0.945	0.995	0.0353	9742	0.578	15995	0.0371972	0.0276497	0.0219938
		lp132 Hes2 p28+2 42h plate1_E8_E08.fcs	TREtight_Citrine FF4_polyA	pLP275	30		0.0565	0.926	0.989	0.0311	12666	0.523	17412	0.0432563
		lp132 Hes2 p28+2 42h plate1_E9_E09.fcs	EF1a_iRFP_polyA	pLP029	22.5		0.0612	0.94	0.985	0.0187	1308	0.542	18084	0.00249549
	lp140.20	lp132 Hes2 p28+2 42h plate1_E10_E10.fcs	Ef1a-spacer-rtTA-T302a_T302b_polyA	pLP293	0		0.0527	0.918	0.989	0.0022	61.3	0.54	19128	1.30563e-05	0.00110878	0.00179426
		lp132 Hes2 p28+2 42h plate1_E11_E11.fcs	TREtight_Citrine FF4_polyA	pLP275	30		0.0538	0.951	0.988	0.0239	62.9	0.649	17305	0.000133854
		lp132 Hes2 p28+2 42h plate1_E12_E12.fcs	EF1a_iRFP_polyA	pLP029	22.5		0.0499	0.942	0.988	0.0117	2492	0.505	18159	0.00317944
	lp140.21	lp132 Hes2 p28+2 42h plate1_F1_F01.fcs	Ef1a_spacer_rtTA_FF3_polyA	pLP325	80	2.1	0.0255	0.943	0.984	0.531	17323	0.536	40854	0.420067	0.548173	0.117008	0.243391
		lp132 Hes2 p28+2 42h plate1_F2_F02.fcs	TRE3G_Citrine FF4 (Kozak)	pLP275	30	1	0.0237	0.953	0.994	0.594	21911	0.594	38103	0.575047
		lp132 Hes2 p28+2 42h plate1_F3_F03.fcs	EF1a_iRFP_polyA	pLP029	22.5	0.85	0.0269	0.96	0.995	0.637	21496	0.637	33101	0.649406
	lp140.22	lp132 Hes2 p28+2 42h plate1_F4_F04.fcs	Ef1a_spacer_rtTA_FF3_polyA	pLP325	32	0.84	0.0631	0.948	1	0.634	37950	0.613	30266	1.29684	1.29045	0.0262709	0.477931
		lp132 Hes2 p28+2 42h plate1_F5_F05.fcs	TRE3G_Citrine FF4 (Kozak)	pLP275	30	1	0.0537	0.92	0.995	0.592	36871	0.576	30038	1.26158
		lp132 Hes2 p28+2 42h plate1_F6_F06.fcs	EF1a_iRFP_polyA	pLP029	22.5	0.85	0.067	0.938	0.991	0.657	37530	0.64	29344	1.31294
	lp140.23	lp132 Hes2 p28+2 42h plate1_F7_F07.fcs	Ef1a_spacer_rtTA_FF3_polyA	pLP325	12.8	0.336	0.0404	0.943	0.993	0.564	42258	0.57	22138	1.88875	2.00619	0.148458	1.09902
		lp132 Hes2 p28+2 42h plate1_F8_F08.fcs	TRE3G_Citrine FF4 (Kozak)	pLP275	30	1	0.0697	0.937	0.993	0.661	46016	0.652	21468	2.17306
		lp132 Hes2 p28+2 42h plate1_F9_F09.fcs	EF1a_iRFP_polyA	pLP029	22.5	0.85	0.103	0.933	0.985	0.587	45270	0.569	23867	1.95676
	lp140.24	lp132 Hes2 p28+2 42h plate1_F10_F10.fcs	Ef1a_spacer_rtTA_FF3_polyA	pLP325	5.12	0.1344	0.12	0.946	0.989	0.632	54804	0.609	22246	2.55658	2.62395	0.0610447	3.06589
		lp132 Hes2 p28+2 42h plate1_F11_F11.fcs	TRE3G_Citrine FF4 (Kozak)	pLP275	30	1	0.142	0.944	0.991	0.509	50843	0.489	20049	2.63966
		lp132 Hes2 p28+2 42h plate1_F12_F12.fcs	EF1a_iRFP_polyA	pLP029	22.5	0.85	0.0956	0.958	0.984	0.523	55812	0.529	20623	2.6756
	lp140.25	lp132 Hes2 p28+2 42h plate1_G1_G01.fcs	Ef1a_spacer_rtTA_FF3_polyA	pLP325	0	0	0.0437	0.942	0.992	0.0142	4434	0.555	18406	0.00616356	0.00207464	0.00354115	0.389714
		lp132 Hes2 p28+2 42h plate1_G2_G02.fcs	TRE3G_Citrine FF4 (Kozak)	pLP275	30	1	0.0452	0.931	0.997	0.0026	60	0.598	21927	1.18972e-05
		lp132 Hes2 p28+2 42h plate1_G3_G03.fcs	EF1a_iRFP_polyA	pLP029	22.5	0.85	0.0588	0.933	0.991	0.0086	67.8	0.609	19754	4.84681e-05
	lp140.26	lp132 Hes2 p28+2 42h plate1_G4_G04.fcs	Ef1a_spacer_rtTA_T302a_polyA	pLP324	80		0.0546	0.915	0.995	0.473	50705	0.453	23290	2.27323	2.25223	0.0582645
		lp132 Hes2 p28+2 42h plate1_G5_G05.fcs	TRE3G_Citrine FF4 (Kozak)	pLP275	30		0.0504	0.949	0.995	0.416	54033	0.421	24420	2.18638
		lp132 Hes2 p28+2 42h plate1_G6_G06.fcs	EF1a_iRFP_polyA	pLP029	22.5		0.0344	0.932	0.99	0.463	69498	0.488	28705	2.29708
	lp140.27	lp132 Hes2 p28+2 42h plate1_G7_G07.fcs	Ef1a_spacer_rtTA_T302a_polyA	pLP324	32		0.045	0.943	0.993	0.532	66024	0.579	22348	2.71454	2.70008	0.0735414
		lp132 Hes2 p28+2 42h plate1_G8_G08.fcs	TRE3G_Citrine FF4 (Kozak)	pLP275	30		0.0379	0.918	0.993	0.495	67391	0.559	21580	2.76531
		lp132 Hes2 p28+2 42h plate1_G9_G09.fcs	EF1a_iRFP_polyA	pLP029	22.5		0.043	0.938	0.983	0.494	58906	0.541	20527	2.62038
	lp140.28	lp132 Hes2 p28+2 42h plate1_G10_G10.fcs	Ef1a_spacer_rtTA_T302a_polyA	pLP324	12.8		0.036	0.927	0.993	0.416	49418	0.557	20684	1.78439	1.82543	0.100535
		lp132 Hes2 p28+2 42h plate1_G11_G11.fcs	TRE3G_Citrine FF4 (Kozak)	pLP275	30		0.0246	0.913	0.988	0.382	46609	0.542	16933	1.93999
		lp132 Hes2 p28+2 42h plate1_G12_G12.fcs	EF1a_iRFP_polyA	pLP029	22.5		0.055	0.948	1	0.337	48453	0.446	20898	1.75191
	lp140.29	lp132 Hes2 p28+2 42h plate1_H1_H01.fcs	Ef1a_spacer_rtTA_T302a_polyA	pLP324	5.12		0.103	0.97	0.973	0.332	32990	0.541	23126	0.875432	0.855852	0.0357047
		lp132 Hes2 p28+2 42h plate1_H2_H02.fcs	TRE3G_Citrine FF4 (Kozak)	pLP275	30		0.0873	0.973	0.991	0.328	30370	0.574	21303	0.81464
		lp132 Hes2 p28+2 42h plate1_H3_H03.fcs	EF1a_iRFP_polyA	pLP029	22.5		0.0933	0.966	0.99	0.236	31707	0.44	19381	0.877482
	lp140.30	lp132 Hes2 p28+2 42h plate1_H4_H04.fcs	Ef1a_spacer_rtTA_T302a_polyA	pLP324	0		0.0488	0.956	0.98	0.0133	235	0.546	20557	0.000278463	0.0053235	0.00893896
		lp132 Hes2 p28+2 42h plate1_H5_H05.fcs	TRE3G_Citrine FF4 (Kozak)	pLP275	30		0.0442	0.966	0.986	0.0084	18457	0.499	19860	0.0156445
		lp132 Hes2 p28+2 42h plate1_H6_H06.fcs	EF1a_iRFP_polyA	pLP029	22.5		0.0507	0.96	0.99	0.0079	71.3	0.554	21373	4.75709e-05
	lp140.31	lp132 Hes2 p28+2 42h plate1_H7_H07.fcs					0.0535	0.952	0.998	0.155	21625	0.005	287	2335.8	778.795	1348.41
		lp132 Hes2 p28+2 42h plate1_H8_H08.fcs					0.0244	0.929	0.993	0.007	56.9	0.322	27494	4.49901e-05
		lp132 Hes2 p28+2 42h plate1_H9_H09.fcs					0.118	0.963	0.993	0.0052	462	0.0096	428	0.584696
	lp140.32	lp132 Hes2 p28+2 42h plate1_H10_H10.fcs	neg				0.529	0.943	0.995	0.00073	57.9	0.0091	317	0.0146521	0.0334486	0.0285989
		lp132 Hes2 p28+2 42h plate1_H11_H11.fcs					0.477	0.922	0.993	0.002	165	0.0048	1036	0.066361
		lp132 Hes2 p28+2 42h plate1_H12_H12.fcs					0.449	0.946	0.993	0.0014	57.2	0.0149	278	0.0193327
														#DIV/0!	#DIV/0!	#DIV/0!
														#DIV/0!
Cell line	Sample ID	Replicates	Samples Description	Plasmid Code	Plasmid amount / 96 well (ng)		f live	f single cells	f DAPI-	f mCitrine	mean mCitrine	f iRFP	mean iRFP	mCitrine (rel. U)
H1	lp140.1	lp132 H1 p10+2 42h plate1_A1_A01.fcs	Ef1a-spacer-PIT2-TFF6 TFF3		80		0.288	0.946	0.984	0.367	20932	0.515	14798	1.00801	1.0612	0.0460811	0.337276
		lp132 H1 p10+2 42h plate1_A2_A02.fcs	PIRtight_Citrine FF4		30		0.313	0.936	0.987	0.463	24113	0.636	16159	1.08633
		lp132 H1 p10+2 42h plate1_A3_A03.fcs					0.306	0.932	0.983	0.41	23951	0.568	15872	1.08925
	lp140.2	lp132 H1 p10+2 42h plate1_A4_A04.fcs	Ef1a-spacer-PIT2-TFF6 TFF3		32		0.314	0.93	0.991	0.327	28461	0.499	18668	0.999078	1.09342	0.0869397	0.320665
		lp132 H1 p10+2 42h plate1_A5_A05.fcs	PIRtight_Citrine FF4		30		0.349	0.941	0.975	0.392	33166	0.588	18893	1.17031
		lp132 H1 p10+2 42h plate1_A6_A06.fcs					0.357	0.931	0.991	0.396	33603	0.629	19044	1.11087
	lp140.3	lp132 H1 p10+2 42h plate1_A7_A07.fcs	Ef1a-spacer-PIT2-TFF6 TFF3		12.8		0.271	0.916	0.995	0.345	31298	0.59	22281	0.821389	0.765567	0.0487789	3.51943
		lp132 H1 p10+2 42h plate1_A8_A08.fcs	PIRtight_Citrine FF4		30		0.311	0.91	0.986	0.384	26048	0.642	21309	0.731152
		lp132 H1 p10+2 42h plate1_A9_A09.fcs					0.272	0.89	0.982	0.303	29171	0.547	21714	0.744161
	lp140.4	lp132 H1 p10+2 42h plate1_A10_A10.fcs	Ef1a-spacer-PIT2-TFF6 TFF3		5.12		0.305	0.936	0.972	0.282	23387	0.627	20386	0.51597	0.563375	0.0842532	34.3679
		lp132 H1 p10+2 42h plate1_A11_A11.fcs	PIRtight_Citrine FF4		30		0.272	0.937	0.981	0.26	24156	0.579	21124	0.513504
		lp132 H1 p10+2 42h plate1_A12_A12.fcs					0.199	0.93	0.967	0.338	29733	0.665	22875	0.660652
	lp140.5	lp132 H1 p10+2 42h plate1_B1_B01.fcs	Ef1a-spacer-PIT2-TFF6 TFF3		0		0.332	0.939	0.975	0.0074	16007	0.492	20023	0.012024	0.0171271	0.0201598	5846.92
		lp132 H1 p10+2 42h plate1_B2_B02.fcs	PIRtight_Citrine FF4		30		0.202	0.916	0.972	0.0024	54.9	0.621	22782	9.31323e-06
		lp132 H1 p10+2 42h plate1_B3_B03.fcs					0.185	0.899	0.963	0.0033	130404	0.53	20635	0.0393482
	lp140.6	lp132 H1 p10+2 42h plate1_B4_B04.fcs	Ef1a-spacer-PIT2-T302a T302b		80		0.0961	0.888	0.983	0.254	23374	0.453	21118	0.620606	0.768665	0.136627
		lp132 H1 p10+2 42h plate1_B5_B05.fcs	PIRtight_Citrine FF4		30		0.103	0.906	0.977	0.277	33287	0.486	23849	0.795514
		lp132 H1 p10+2 42h plate1_B6_B06.fcs					0.0778	0.825	0.979	0.238	21574	0.441	13084	0.889874
	lp140.7	lp132 H1 p10+2 42h plate1_B7_B07.fcs	Ef1a-spacer-PIT2-T302a T302b		32		0.0962	0.775	0.973	0.144	13488	0.591	8931	0.367979	0.559692	0.271123
		lp132 H1 p10+2 42h plate1_B8_B08.fcs	PIRtight_Citrine FF4		30		0.0679	0.733	0.979	0.131	23347	0.613	6640	0.751405
		lp132 H1 p10+2 42h plate1_B9_B09.fcs					0.0298	0.318	1	0	n/a	0.0294	209	#VALUE!
	lp140.8	lp132 H1 p10+2 42h plate1_B10_B10.fcs	Ef1a-spacer-PIT2-T302a T302b		12.8		0.228	0.947	0.952	0.055	10523	0.547	18599	0.0568886	0.0541678	0.0138599
		lp132 H1 p10+2 42h plate1_B11_B11.fcs	PIRtight_Citrine FF4		30		0.245	0.933	0.961	0.0629	11807	0.498	22437	0.0664655
		lp132 H1 p10+2 42h plate1_B12_B12.fcs					0.13	0.948	0.961	0.0696	5136	0.454	20112	0.0391492
	lp140.9	lp132 H1 p10+2 42h plate1_C1_C01.fcs	Ef1a-spacer-PIT2-T302a T302b		5.12		0.237	0.931	0.967	0.0326	3741	0.555	19456	0.0112943	0.00909316	0.00245151
		lp132 H1 p10+2 42h plate1_C2_C02.fcs	PIRtight_Citrine FF4		30		0.179	0.909	0.981	0.0458	1979	0.635	22126	0.00645111
		lp132 H1 p10+2 42h plate1_C3_C03.fcs					0.201	0.928	0.974	0.0509	2683	0.64	22381	0.00953408
	lp140.10	lp132 H1 p10+2 42h plate1_C4_C04.fcs	Ef1a-spacer-rtTA-T302a T302b		0		0.208	0.93	0.971	0.0009	53.7	0.61	22142	3.57825e-06	7.4009e-06	3.44794e-06
		lp132 H1 p10+2 42h plate1_C5_C05.fcs	TREtight_Citrine FF4		30		0.242	0.921	0.976	0.0017	59.4	0.59	20501	8.3485e-06
		lp132 H1 p10+2 42h plate1_C6_C06.fcs					0.241	0.937	0.982	0.0021	57.1	0.585	19947	1.02759e-05
	lp140.11	lp132 H1 p10+2 42h plate1_C7_C07.fcs	Ef1a-spacer-rtTA-TFF6 TFF3		80		0.112	0.929	0.984	0.485	31831	0.494	29959	1.04313	1.07555	0.0331631	2.17639
		lp132 H1 p10+2 42h plate1_C8_C08.fcs	TREtight_Citrine FF4		30		0.125	0.926	0.982	0.491	30087	0.492	27954	1.07412
		lp132 H1 p10+2 42h plate1_C9_C09.fcs					0.162	0.919	0.98	0.461	29256	0.469	25921	1.10941
	lp140.12	lp132 H1 p10+2 42h plate1_C10_C10.fcs	Ef1a-spacer-rtTA-TFF6 TFF3		32		0.139	0.932	0.985	0.57	53906	0.574	23941	2.23593	2.1749	0.0529846	38.7532
		lp132 H1 p10+2 42h plate1_C11_C11.fcs	TREtight_Citrine FF4		30		0.132	0.926	0.988	0.511	43628	0.512	20270	2.14814
		lp132 H1 p10+2 42h plate1_C12_C12.fcs					0.089	0.944	0.978	0.577	44392	0.552	21677	2.14063
	lp140.13	lp132 H1 p10+2 42h plate1_D1_D01.fcs	Ef1a-spacer-rtTA-TFF6 TFF3		12.8		0.262	0.96	0.98	0.399	46970	0.436	17804	2.41429	2.55921	0.125555	128.432
		lp132 H1 p10+2 42h plate1_D2_D02.fcs	TREtight_Citrine FF4		30		0.168	0.925	0.984	0.611	55189	0.628	20432	2.62799
		lp132 H1 p10+2 42h plate1_D3_D03.fcs					0.148	0.94	0.976	0.602	58576	0.629	21273	2.63534
	lp140.14	lp132 H1 p10+2 42h plate1_D4_D04.fcs	Ef1a-spacer-rtTA-TFF6 TFF3		5.12		0.191	0.93	0.982	0.536	52355	0.575	19246	2.5358	2.53527	0.0809104	218.66
		lp132 H1 p10+2 42h plate1_D5_D05.fcs	TREtight_Citrine FF4		30		0.25	0.921	0.984	0.548	48616	0.587	18494	2.45409
		lp132 H1 p10+2 42h plate1_D6_D06.fcs					0.203	0.93	0.978	0.572	54321	0.636	18676	2.61591
	lp140.15	lp132 H1 p10+2 42h plate1_D7_D07.fcs	Ef1a-spacer-rtTA-TFF6 TFF3		0		0.219	0.931	0.98	0.0092	19549	0.652	21370	0.012908	0.00757055	0.00462579	2.42987
		lp132 H1 p10+2 42h plate1_D8_D08.fcs	TREtight_Citrine FF4		30		0.225	0.94	0.973	0.0055	12930	0.664	22668	0.00472476
		lp132 H1 p10+2 42h plate1_D9_D09.fcs					0.23	0.94	0.977	0.0072	9828	0.638	21838	0.00507884
	lp140.16	lp132 H1 p10+2 42h plate1_D10_D10.fcs	Ef1a-spacer-rtTA-T302a T302b		80		0.149	0.94	0.974	0.114	23187	0.398	13771	0.482282	0.494189	0.0778868
		lp132 H1 p10+2 42h plate1_D11_D11.fcs	TREtight_Citrine FF4		30		0.158	0.939	0.976	0.124	26062	0.405	13821	0.577344
		lp132 H1 p10+2 42h plate1_D12_D12.fcs					0.195	0.951	0.968	0.0899	17449	0.308	12042	0.422942
	lp140.17	lp132 H1 p10+2 42h plate1_E1_E01.fcs	Ef1a-spacer-rtTA-T302a T302b		32		0.176	0.946	0.98	0.0692	4755	0.54	19499	0.03125	0.0561218	0.0220177
		lp132 H1 p10+2 42h plate1_E2_E02.fcs	TREtight_Citrine FF4		30		0.201	0.926	0.984	0.0751	10079	0.576	20535	0.0639941
		lp132 H1 p10+2 42h plate1_E3_E03.fcs					0.154	0.928	0.976	0.0827	9789	0.537	20617	0.0731213
	lp140.18	lp132 H1 p10+2 42h plate1_E4_E04.fcs	Ef1a-spacer-rtTA-T302a T302b		12.8		0.187	0.935	0.973	0.0443	4614	0.571	21440	0.0166963	0.0199266	0.0120807
		lp132 H1 p10+2 42h plate1_E5_E05.fcs	TREtight_Citrine FF4		30		0.182	0.938	0.973	0.0488	2436	0.595	20409	0.00978945
		lp132 H1 p10+2 42h plate1_E6_E06.fcs					0.197	0.937	0.985	0.0452	8703	0.582	20301	0.0332941
	lp140.19	lp132 H1 p10+2 42h plate1_E7_E07.fcs	Ef1a-spacer-rtTA-T302a T302b		5.12		0.182	0.938	0.982	0.023	1508	0.611	22483	0.00252484	0.0115945	0.00791129
		lp132 H1 p10+2 42h plate1_E8_E08.fcs	TREtight_Citrine FF4		30		0.232	0.951	0.976	0.0206	7921	0.55	19539	0.0151839
		lp132 H1 p10+2 42h plate1_E9_E09.fcs					0.237	0.955	0.982	0.0217	8956	0.546	20846	0.0170749
	lp140.20	lp132 H1 p10+2 42h plate1_E10_E10.fcs	Ef1a-spacer-rtTA-T302a T302b		0		0.192	0.943	0.982	0.0034	10125	0.575	21757	0.00275174	0.00311562	0.00176543
		lp132 H1 p10+2 42h plate1_E11_E11.fcs	TREtight_Citrine FF4		30		0.243	0.948	0.976	0.0035	16789	0.573	20369	0.00503464
		lp132 H1 p10+2 42h plate1_E12_E12.fcs					0.241	0.956	0.969	0.0049	2837	0.48	18559	0.00156049
	lp140.21	lp132 H1 p10+2 42h plate1_F1_F01.fcs	Ef1a spacer rtTA FF3		80		0.042	0.939	0.984	0.67	16641	0.694	34770	0.462051	0.49706	0.037402	0.207873
		lp132 H1 p10+2 42h plate1_F2_F02.fcs	TRE3G_Citrine FF4 (Kozak)		30		0.0704	0.936	0.987	0.599	19373	0.61	38614	0.492662			#DIV/0!
		lp132 H1 p10+2 42h plate1_F3_F03.fcs					0.0661	0.948	0.978	0.558	20263	0.581	36276	0.536466			#DIV/0!
	lp140.22	lp132 H1 p10+2 42h plate1_F4_F04.fcs	Ef1a spacer rtTA FF3		32		0.117	0.921	0.967	0.585	42517	0.584	27155	1.5684	1.58959	0.0191576	0.755087
		lp132 H1 p10+2 42h plate1_F5_F05.fcs	TRE3G_Citrine FF4 (Kozak)		30		0.188	0.927	0.973	0.561	40994	0.546	26232	1.60568			#DIV/0!
		lp132 H1 p10+2 42h plate1_F6_F06.fcs					0.271	0.952	0.983	0.559	43787	0.537	28583	1.59468			#DIV/0!
	lp140.23	lp132 H1 p10+2 42h plate1_F7_F07.fcs	Ef1a spacer rtTA FF3		12.8		0.238	0.935	0.979	0.605	59105	0.586	23954	2.54744	2.51635	0.159691	1.82015
		lp132 H1 p10+2 42h plate1_F8_F08.fcs	TRE3G_Citrine FF4 (Kozak)		30		0.193	0.938	0.988	0.565	58575	0.541	23013	2.65822			#DIV/0!
		lp132 H1 p10+2 42h plate1_F9_F09.fcs					0.178	0.933	0.982	0.585	51952	0.575	22555	2.34341			#DIV/0!
	lp140.24	lp132 H1 p10+2 42h plate1_F10_F10.fcs	Ef1a spacer rtTA FF3		5.12		0.176	0.942	0.987	0.591	57268	0.594	20148	2.82801	2.63982	0.188573	4.52819
		lp132 H1 p10+2 42h plate1_F11_F11.fcs	TRE3G_Citrine FF4 (Kozak)		30		0.196	0.923	0.984	0.483	50034	0.484	18909	2.64057			#DIV/0!
		lp132 H1 p10+2 42h plate1_F12_F12.fcs					0.24	0.948	0.981	0.416	43389	0.407	18095	2.45087			#DIV/0!
	lp140.25	lp132 H1 p10+2 42h plate1_G1_G01.fcs	Ef1a spacer rtTA FF3		0		0.12	0.965	0.986	0.0101	8201	0.642	23193	0.00556284	0.00401109	0.00181292	0.027976
		lp132 H1 p10+2 42h plate1_G2_G02.fcs	TRE3G_Citrine FF4 (Kozak)		30		0.191	0.943	0.992	0.0105	6190	0.617	23661	0.00445207			#DIV/0!
		lp132 H1 p10+2 42h plate1_G3_G03.fcs					0.232	0.952	0.99	0.005	5197	0.571	22547	0.00201836			#DIV/0!
	lp140.26	lp132 H1 p10+2 42h plate1_G4_G04.fcs	Ef1a spacer rtTA 302a		80		0.168	0.941	0.986	0.434	54790	0.424	23737	2.36265	2.39117	0.137192
		lp132 H1 p10+2 42h plate1_G5_G05.fcs	TRE3G_Citrine FF4 (Kozak)		30		0.144	0.928	0.989	0.442	49832	0.422	22988	2.27048
		lp132 H1 p10+2 42h plate1_G6_G06.fcs					0.154	0.938	0.981	0.461	58253	0.439	24080	2.54038
	lp140.27	lp132 H1 p10+2 42h plate1_G7_G07.fcs	Ef1a spacer rtTA 302a		32		0.179	0.937	0.99	0.414	48030	0.465	20667	2.06911	2.10517	0.136568
		lp132 H1 p10+2 42h plate1_G8_G08.fcs	TRE3G_Citrine FF4 (Kozak)		30		0.231	0.944	0.99	0.472	48504	0.506	20054	2.25615
		lp132 H1 p10+2 42h plate1_G9_G09.fcs					0.177	0.944	0.986	0.428	45578	0.494	19841	1.99025
	lp140.28	lp132 H1 p10+2 42h plate1_G10_G10.fcs	Ef1a spacer rtTA 302a		12.8		0.153	0.953	0.986	0.402	40410	0.54	21368	1.40785	1.3825	0.0472751
		lp132 H1 p10+2 42h plate1_G11_G11.fcs	TRE3G_Citrine FF4 (Kozak)		30		0.284	0.945	0.986	0.369	37673	0.478	20601	1.41169
		lp132 H1 p10+2 42h plate1_G12_G12.fcs					0.28	0.963	0.978	0.243	35262	0.361	17874	1.32796
	lp140.29	lp132 H1 p10+2 42h plate1_H1_H01.fcs	Ef1a spacer rtTA 302a		5.12		0.282	0.951	0.984	0.252	23915	0.497	23662	0.512464	0.582974	0.0616537
		lp132 H1 p10+2 42h plate1_H2_H02.fcs	TRE3G_Citrine FF4 (Kozak)		30		0.244	0.94	0.985	0.251	25155	0.468	22127	0.609719
		lp132 H1 p10+2 42h plate1_H3_H03.fcs					0.317	0.964	0.986	0.215	27221	0.429	21767	0.626739
	lp140.30	lp132 H1 p10+2 42h plate1_H4_H04.fcs	Ef1a spacer rtTA 302a		0		0.341	0.964	0.981	0.005	44245	0.451	21526	0.0227874	0.143376	0.224825
		lp132 H1 p10+2 42h plate1_H5_H05.fcs	TRE3G_Citrine FF4 (Kozak)		30		0.308	0.955	0.987	0.0061	7600	0.478	21211	0.00457251
		lp132 H1 p10+2 42h plate1_H6_H06.fcs					0.385	0.946	0.987	0.0011	4003	0.0137	798	0.402768
	lp140.31	lp132 H1 p10+2 42h plate1_H7_H07.fcs					0.337	0.95	0.981	0.156	10240	0.0063	11277
		lp132 H1 p10+2 42h plate1_H8_H08.fcs					0.282	0.956	0.984	0.0041	27859	0.385	26431
		lp132 H1 p10+2 42h plate1_H9_H09.fcs					0.437	0.97	0.99	0.0024	13353	0.0038	6867
	lp140.32	lp132 H1 p10+2 42h plate1_H10_H10.fcs					0.406	0.941	0.986	0.0014	22710	0.0046	4546
		lp132 H1 p10+2 42h plate1_H11_H11.fcs					0.298	0.934	0.982	0.0012	14252	0.0322	488
		lp132 H1 p10+2 42h plate1_H12_H12.fcs					0.356	0.955	0.977	0.0021	23781	0.0025	11880

## Sheet: Figure EV3B
Cell line	Sample #	Replicates	Plasmid Description	Plasmid Code	Plasmid amount / 96 well (ng)	Molar ratio btw plasmids	f live	f single cells	f DAPI-	f mCherry	mean mCherry	f iRFP	mean iRFP	mCherry (rel. U)	Average (rel.U)	s.d. (rel.U)
HES-2	1	dw25 HES2 48hr_A1_A01.fcs	UbC-TFF4-ET1-TFF4 -T375-T489-T708-polyA	pLP264	80	1.4	0.43	0.956	0.981	0.0806	268	0.0449	8467	0.056819	0.0402687	0.00957977
		dw25 HES2 48hr_A2_A02.fcs	ETRtight-mCherry-polyA	pLP268	40	1	0.254	0.911	0.978	0.0793	341	0.0585	12154	0.0380323
		dw25 HES2 48hr_A3_A03.fcs	EF1a-iRFP-polyA	pLP029	30	0.85	0.347	0.951	0.978	0.0957	312	0.0632	10498	0.0450031
		dw20 HES2 48h_B1_B01.fcs					0.28	0.98	0.91	0.05	855	0.11	11969	0.0324702
		dw20 HES2 48h_B2_B02.fcs					0.2	0.98	0.93	0.09	666	0.15	13078	0.0305551
		dw20 HES2 48h_B3_B03.fcs					0.25	0.97	0.89	0.09	792	0.16	11502	0.0387324
	2	dw25 HES2 48hr_A4_A04.fcs	UbC-TFF4-ET1-TFF4 -T375-T489-T708-polyA	pLP264	32	0.56	0.4	0.88	0.98	0.13	477	0.16	11849	0.0327085	0.0288819	0.0163801
		dw25 HES2 48hr_A5_A05.fcs	ETRtight-mCherry-polyA	pLP268	40	1	0.48	0.93	0.98	0.11	451	0.16	12516	0.0247733
		dw25 HES2 48hr_A6_A06.fcs	EF1a-iRFP-polyA	pLP029	30	0.85	0.4	0.89	0.98	0.11	577	0.14	12746	0.0355686
		dw20 HES2 48h_A10_A10.fcs					0.04	0.7	0.98	0	0	0.03	23731	0
		dw20 HES2 48h_A11_A11.fcs					0.26	0.95	0.91	0.07	1342	0.17	11148	0.0495684
		dw20 HES2 48h_A12_A12.fcs					0.31	0.98	0.9	0.06	683	0.09	14845	0.0306725
	3	dw25 HES2 48hr_A7_A07.fcs	UbC-TFF4-ET1-TFF4 -T375-T489-T708-polyA	pLP264	12.8	0.22	0.11	0.9	0.95	0.06	1877	0.07	19268	0.0834989	0.0701397	0.0426741
		dw25 HES2 48hr_A8_A08.fcs	ETRtight-mCherry-polyA	pLP268	40	1	0.06	0.93	0.9	0.09	7540	0.21	27079	0.119333
		dw25 HES2 48hr_A9_A09.fcs	EF1a-iRFP-polyA	pLP029	30	0.85	0.12	0.91	0.95	0.05	3233	0.09	20052	0.0895727
		dw20 HES2 48h_A7_A07.fcs					0.36	0.99	0.94	0.13	886	0.14	16160	0.0509105
		dw20 HES2 48h_A8_A08.fcs					0.1	0.99	0.94	0.02	128	0.05	6935	0.00738284
	4	dw25 HES2 48hr_A10_A10.fcs	UbC-TFF4-ET1-TFF4 -T375-T489-T708-polyA	pLP264	5.12	0.09	0.439	0.944	0.977	0.0418	711	0.152	17472	0.0111908	0.0255547	0.0162168
		dw25 HES2 48hr_A11_A11.fcs	ETRtight-mCherry-polyA	pLP268	40	1	0.36	0.888	0.985	0.0437	953	0.162	18947	0.0135681
		dw25 HES2 48hr_A12_A12.fcs	EF1a-iRFP-polyA	pLP029	30	0.85	0.366	0.944	0.979	0.0331	446	0.107	16910	0.00815897
		dw20 HES2 48h_A4_A04.fcs					0.295	0.988	0.937	0.0924	1553	0.199	17727	0.0406776
		dw20 HES2 48h_A5_A05.fcs					0.336	0.99	0.93	0.0732	1676	0.191	17644	0.0364045
		dw20 HES2 48h_A6_A06.fcs					0.248	0.985	0.935	0.0613	1823	0.163	15823	0.0433282
	5	dw20 HES2 48h_A1_A01.fcs	UbC-TFF4-ET1-TFF4 -T375-T489-T708-polyA	pLP264	0	0	0.288	0.989	0.942	0.00065	169	0.142	18684	4.1404e-05	2.3697e-05	1.04055e-05
		dw20 HES2 48h_A2_A02.fcs	ETRtight-mCherry-polyA	pLP268	40	1	0.303	0.981	0.928	0.0018	73.2	0.237	18948	2.93408e-05
		dw20 HES2 48h_A3_A03.fcs	EF1a-iRFP-polyA	pLP029	30	0.85	0.29	0.984	0.928	0.0015	56.6	0.22	15996	2.41253e-05
		dw25 HES2 48hr_B1_B01.fcs					0.369	0.87	0.98	0.00055	55.7	0.137	12689	1.76226e-05
		dw25 HES2 48hr_B2_B02.fcs					0.254	0.844	0.979	0.001	56.5	0.216	16464	1.58876e-05
		dw25 HES2 48hr_B3_B03.fcs					0.356	0.884	0.974	0.00081	63.5	0.225	16563	1.38018e-05
	6	dw25 HES2 48hr_B4_B04.fcs	UBC-TFF4-PIT2-TFF4-T375-T489-T708-polyA	pLP265	80	1.4	0.192	0.916	0.922	0.0867	10661	0.15	19036	0.323706	0.308678	0.0801151
		dw25 HES2 48hr_B5_B05.fcs	PIRtight-mCherry-polyA	pLP269	40	1	0.116	0.925	0.917	0.138	14588	0.186	24088	0.449326
		dw25 HES2 48hr_B6_B06.fcs	EF1a-iRFP-polyA	pLP029	30	0.85	0.137	0.941	0.91	0.112	10449	0.165	23581	0.300778
		dw20 HES2 48h_C4_C04.fcs					0.257	0.976	0.904	0.0824	5910	0.11	14985	0.295437
		dw20 HES2 48h_C5_C05.fcs					0.31	0.98	0.919	0.098	3275	0.137	11483	0.204015
		dw20 HES2 48h_C6_C06.fcs					0.275	0.977	0.919	0.0627	4922	0.0907	12204	0.278804
	7	dw25 HES2 48hr_B7_B07.fcs	UBC-TFF4-PIT2-TFF4-T375-T489-T708-polyA	pLP265	32	0.56	0.283	0.891	0.944	0.0838	5417	0.222	21809	0.0937593	0.0998337	0.0275035
		dw25 HES2 48hr_B8_B08.fcs	PIRtight-mCherry-polyA	pLP269	40	1	0.18	0.907	0.935	0.0776	5684	0.2	22484	0.0980872
		dw25 HES2 48hr_B9_B09.fcs	EF1a-iRFP-polyA	pLP029	30	0.85	0.175	0.905	0.931	0.105	8838	0.263	25444	0.138676
		dw20 HES2 48h_C1_C01.fcs					0.23	0.975	0.914	0.0526	1912	0.139	13440	0.0538344
		dw20 HES2 48h_C2_C02.fcs					0.279	0.978	0.934	0.0735	3883	0.189	13858	0.108966
		dw20 HES2 48h_C3_C03.fcs					0.311	0.975	0.915	0.002	1647	0.0353	883	0.105679
	8	dw25 HES2 48hr_B10_B10.fcs	UBC-TFF4-PIT2-TFF4-T375-T489-T708-polyA	pLP265	12.8	0.22	0.461	0.936	0.972	0.0238	1251	0.156	15014	0.012712	0.036952	0.0255298
		dw25 HES2 48hr_B11_B11.fcs	PIRtight-mCherry-polyA	pLP269	40	1	0.381	0.827	0.984	0.0388	3470	0.176	17805	0.0429642
		dw25 HES2 48hr_B12_B12.fcs	EF1a-iRFP-polyA	pLP029	30	0.85	0.485	0.947	0.97	0.0231	1565	0.162	14621	0.0152628
		dw20 HES2 48h_B10_B10.fcs					0.31	0.984	0.93	0.0432	4949	0.16	16680	0.0801097
		dw20 HES2 48h_B11_B11.fcs					0.223	0.957	0.889	0.0469	3026	0.178	16780	0.0475149
		dw20 HES2 48h_B12_B12.fcs					0.243	0.98	0.908	0.0276	1574	0.142	13216	0.0231486
	9	dw25 HES2 48hr_C1_C01.fcs	UBC-TFF4-PIT2-TFF4-T375-T489-T708-polyA	pLP265	5.12	0.09	0.461	0.935	0.978	0.0238	1245	0.155	14741	0.0129684	0.0164077	0.0122648
		dw25 HES2 48hr_C2_C02.fcs	PIRtight-mCherry-polyA	pLP269	40	1	0.385	0.856	0.978	0.0199	675	0.182	16303	0.00452708
		dw25 HES2 48hr_C3_C03.fcs	EF1a-iRFP-polyA	pLP029	30	0.85	0.415	0.906	0.981	0.0184	954	0.245	17165	0.00417404
		dw20 HES2 48h_B7_B07.fcs					0.176	0.984	0.948	0.0154	4049	0.173	16712	0.0215672
		dw20 HES2 48h_B8_B08.fcs					0.312	0.987	0.933	0.0181	3343	0.177	18652	0.0183281
		dw20 HES2 48h_B9_B09.fcs					0.269	0.983	0.93	0.0241	5219	0.19	17949	0.0368817
	10	dw20 HES2 48h_B4_B04.fcs	UBC-TFF4-PIT2-TFF4-T375-T489-T708-polyA	pLP265	0	0	0.182	0.984	0.95	0.0035	70.7	0.213	18246	6.36708e-05	4.21125e-05	4.12602e-05
		dw20 HES2 48h_B5_B05.fcs	PIRtight-mCherry-polyA	pLP269	40	1	0.162	0.979	0.921	0.0026	138	0.204	15137	0.000116194
		dw20 HES2 48h_B6_B06.fcs	EF1a-iRFP-polyA	pLP029	30	0.85	0.318	0.983	0.918	0.00083	55.2	0.199	16424	1.4018e-05
		dw25 HES2 48hr_C4_C04.fcs					0.324	0.802	0.975	0.0019	57.5	0.202	17131	3.15709e-05
		dw25 HES2 48hr_C5_C05.fcs					0.431	0.871	0.979	0.0012	58.4	0.238	16599	1.77392e-05
		dw25 HES2 48hr_C6_C06.fcs					0.453	0.828	0.978	0.00043	56	0.165	15391	9.48213e-06
	11	dw25 HES2 48hr_C7_C07.fcs	UBC-TFF4-tTA-TFF4-T375-T489-T708-polyA	pLP266	80	1.4	0.244	0.89	0.94	0.297	5526	0.108	14262	1.06552	0.869994	0.178483
		dw25 HES2 48hr_C8_C08.fcs	TRE3G-mCherry-polyA	pLP271	40	1	0.281	0.891	0.947	0.317	7051	0.135	16204	1.02177
		dw25 HES2 48hr_C9_C09.fcs	EF1a-iRFP-polyA	pLP029	30	0.85	0.324	0.861	0.944	0.249	4441	0.0833	13524	0.98159
		dw20 HES2 48h_D7_D07.fcs					0.304	0.977	0.921	0.151	4356	0.0684	11758	0.817853
		dw20 HES2 48h_D8_D08.fcs					0.266	0.976	0.9	0.199	3681	0.12	9261	0.659143
		dw20 HES2 48h_D9_D09.fcs					0.33	0.966	0.9	0.125	2728	0.0776	6519	0.67408
	12	dw25 HES2 48hr_C10_C10.fcs	UBC-TFF4-PIT2-TFF4-T375-T489-T708-polyA	pLP266	32	0.56	0.211	0.929	0.918	0.289	12718	0.209	21605	0.813984	0.573525	0.235848
		dw25 HES2 48hr_C11_C11.fcs	PIRtight-mCherry-polyA	pLP271	40	1	0.198	0.91	0.927	0.266	17564	0.247	22139	0.854378
		dw25 HES2 48hr_C12_C12.fcs	EF1a-iRFP-polyA	pLP029	30	0.85	0.442	0.878	0.976	0.0945	4576	0.0815	14211	0.373367
		dw20 HES2 48h_D4_D04.fcs					0.269	0.976	0.91	0.169	4837	0.108	18929	0.399863
		dw20 HES2 48h_D5_D05.fcs					0.304	0.979	0.908	0.19	7065	0.144	13842	0.673449
		dw20 HES2 48h_D6_D06.fcs					0.309	0.962	0.883	0.0038	3360	0.0587	667	0.326106
	13	dw25 HES2 48hr_D1_D01.fcs	UBC-TFF4-tTA-TFF4-T375-T489-T708-polyA	pLP266	12.8	0.22	0.331	0.927	0.967	0.256	2920	0.138	15126	0.358113	0.364868	0.0385477
		dw25 HES2 48hr_D2_D02.fcs	TRE3G-mCherry-polyA	pLP271	40	1	0.255	0.897	0.96	0.272	4495	0.208	18063	0.325421
		dw25 HES2 48hr_D3_D03.fcs	EF1a-iRFP-polyA	pLP029	30	0.85	0.309	0.955	0.946	0.263	6127	0.211	17994	0.424418
		dw20 HES2 48h_D1_D01.fcs					0.309	0.977	0.903	0.137	5440	0.109	19352	0.353319
		dw20 HES2 48h_D2_D02.fcs					0.332	0.983	0.919	0.165	6582	0.157	17436	0.39673
		dw20 HES2 48h_D3_D03.fcs			12.8		0.206	0.981	0.898	0.154	4477	0.156	13344	0.331205
	14	dw25 HES2 48hr_D4_D04.fcs	UBC-TFF4-PIT2-TFF4-T375-T489-T708-polyA	pLP266	5.12	0.09	0.277	0.895	0.936	0.235	5049	0.18	17443	0.377902	0.289104	0.192795
		dw25 HES2 48hr_D5_D05.fcs	PIRtight-mCherry-polyA	pLP271	40	1	0.259	0.905	0.925	0.271	8473	0.195	21122	0.55749
		dw25 HES2 48hr_D6_D06.fcs	EF1a-iRFP-polyA	pLP029	30	0.85	0.368	0.95	0.954	0.19	6656	0.172	17527	0.419499
		dw20 HES2 48h_C10_C10.fcs					0.29	0.979	0.93	0.0999	4668	0.183	17090	0.149109
		dw20 HES2 48h_C11_C11.fcs					0.244	0.975	0.913	0.0919	5003	0.156	16184	0.182111
		dw20 HES2 48h_C12_C12.fcs					0.287	0.986	0.92	0.0695	1574	0.13	17346	0.0485117
	15	dw20 HES2 48h_C7_C07.fcs	UBC-TFF4-tTA-TFF4-T375-T489-T708-polyA	pLP266	0	0	0.301	0.98	0.918	0.0012	57.3	0.163	17258	2.44432e-05	2.61666e-05	9.99587e-06
		dw20 HES2 48h_C8_C08.fcs	TRE3G-mCherry-polyA	pLP271	40	1	0.288	0.979	0.93	0.0011	100	0.187	17762	3.31176e-05
		dw20 HES2 48h_C9_C09.fcs	EF1a-iRFP-polyA	pLP029	30	0.85	0.303	0.974	0.905	0.0011	76.6	0.135	15002	4.16043e-05
		dw25 HES2 48hr_D7_D07.fcs					0.385	0.855	0.974	0.0015	56.2	0.234	14316	2.51646e-05
		dw25 HES2 48hr_D8_D08.fcs					0.385	0.846	0.974	0.001	57.2	0.214	13971	1.91318e-05
		dw25 HES2 48hr_D9_D09.fcs					0.401	0.846	0.981	0.00059	54.3	0.173	13679	1.35379e-05
	16	dw25 HES2 48hr_D10_D10.fcs	UBC-TFF4-tTAmut-TFF4-T375-T489-T708-polyA	pLP267	80	1.4	0.257	0.859	0.968	0.125	1731	0.0588	11311	0.325333	0.241836	0.0727399
		dw25 HES2 48hr_D11_D11.fcs	PIRtight-mCherry-polyA	pLP271	40	1	0.249	0.836	0.969	0.122	2187	0.0701	12709	0.299488
		dw25 HES2 48hr_D12_D12.fcs	EF1a-iRFP-polyA	pLP029	30	0.85	0.227	0.91	0.946	0.124	1481	0.0534	12082	0.28464
		dw20 HES2 48h_E10_E10.fcs					0.26	0.98	0.9	0.1	2968	0.19	10800	0.144639
		dw20 HES2 48h_E11_E11.fcs					0.26	0.98	0.87	0.1	3997	0.13	13844	0.22209
		dw20 HES2 48h_E12_E12.fcs					0.31	0.98	0.9	0.04	2411	0.06	9194	0.174824
	17	dw25 HES2 48hr_E1_E01.fcs	UBC-TFF4-tTAmut-TFF4-T375-T489-T708-polyA	pLP267	32	0.56	0.39	0.87	0.97	0.18	1944	0.09	11819	0.328962	0.33303	0.0445706
		dw25 HES2 48hr_E2_E02.fcs	PIRtight-mCherry-polyA	pLP271	40	1	0.3	0.86	0.97	0.21	3797	0.13	15718	0.390229
		dw25 HES2 48hr_E3_E03.fcs	EF1a-iRFP-polyA	pLP029	30	0.85	0.33	0.88	0.97	0.2	2323	0.12	13676	0.283099
		dw25 HES2 48hr_E1_E01.fcs					0.393	0.873	0.973	0.183	1944	0.0904	11819	0.332965
		dw25 HES2 48hr_E2_E02.fcs					0.303	0.863	0.965	0.206	3797	0.132	15718	0.376996
		dw25 HES2 48hr_E3_E03.fcs					0.331	0.877	0.97	0.202	2323	0.12	13676	0.28593
	18	dw20 HES2 48h_E4_E04.fcs	UBC-TFF4-tTAmut-TFF4-T375-T489-T708-polyA	pLP267	12.8	0.22	0.303	0.966	0.9	0.0392	5744	0.133	12443	0.136058	0.110971	0.054743
		dw20 HES2 48h_E5_E05.fcs	PIRtight-mCherry-polyA	pLP271	40	1	0.327	0.971	0.889	0.039	3083	0.129	11028	0.0845185
		dw20 HES2 48h_E6_E06.fcs	EF1a-iRFP-polyA	pLP029	30	0.85	0.332	0.973	0.888	0.0293	621	0.0743	10959	0.022346
		dw25 HES2 48hr_E4_E04.fcs					0.407	0.855	0.979	0.145	3050	0.163	14563	0.186307
		dw25 HES2 48hr_E5_E05.fcs					0.453	0.895	0.973	0.11	1882	0.139	12914	0.115329
		dw25 HES2 48hr_E6_E06.fcs					0.435	0.907	0.962	0.107	2611	0.16	14399	0.121266
	19	dw20 HES2 48h_E1_E01.fcs	UBC-TFF4-tTAmut-TFF4-T375-T489-T708-polyA	pLP267	5.12	0.09	0.185	0.987	0.93	0.0285	5389	0.166	16409	0.0563849	0.0410069	0.0238272
		dw20 HES2 48h_E2_E02.fcs	PIRtight-mCherry-polyA	pLP271	40	1	0.341	0.968	0.916	0.00081	57.6	0.0375	467	0.00266415
		dw20 HES2 48h_E3_E03.fcs	EF1a-iRFP-polyA	pLP029	30	0.85	0.286	0.984	0.956	0.0158	4006	0.164	13588	0.0284033
		dw25 HES2 48hr_E7_E07.fcs					0.382	0.916	0.926	0.0396	4660	0.116	22095	0.0719994
		dw25 HES2 48hr_E8_E08.fcs					0.322	0.908	0.936	0.04	3341	0.147	20504	0.0443385
		dw25 HES2 48hr_E9_E09.fcs					0.419	0.897	0.964	0.0398	3378	0.167	19054	0.0422513
	20		UBC-TFF4-tTAmut-TFF4-T375-T489-T708-polyA	pLP267	0	0	0.31	0.98	0.914	0.0024	204	0.18	18182	0.000149599	8.13931e-05	9.42182e-05
		dw20 HES2 48h_D11_D11.fcs	PIRtight-mCherry-polyA	pLP271	40	1	0.249	0.966	0.903	0.0013	78.2	0.211	16383	2.94086e-05
		dw20 HES2 48h_D12_D12.fcs	EF1a-iRFP-polyA	pLP029	30	0.85	0.326	0.986	0.88	0.00076	55.7	0.0848	10673	4.67721e-05
		dw25 HES2 48hr_E10_E10.fcs					0.42	0.912	0.965	0.00045	56	0.0678	17511	2.12256e-05
		dw25 HES2 48hr_E11_E11.fcs					0.122	0.923	0.821	0	0	0.294	32594	0
		dw25 HES2 48hr_E12_E12.fcs					0.0986	0.948	0.877	0.0062	295	0.234	32385	0.000241354
																#DIV/0!
											freq Cherry	mean Cherry	freq iRFP	mean iRFP
Cell line	Sample #	Replicates	Plasmid Description	Plasmid Code	Plasmid amount / 96 well (ng)		f live	f single cells	f DAPI-	f mCherry	mean mCherry	f iRFP	mean iRFP	mCherry (rel. U)	Average	s.d.
H1	1	dw25 H1 48hr_A1_A01.fcs	UbC-TFF4-ET1-TFF4 -T375-T489-T708-polyA	pLP264	0	0	0.233	0.966	0.963	0.0028	60.3	0.225	14142	5.30618e-05	0.000225054	0.000483984
		dw25 H1 48hr_A2_A02.fcs	ETRtight-mCherry-polyA	pLP268	40	1	0.173	0.922	0.953	0.0029	80.4	0.307	14394	5.27636e-05
		dw25 H1 48hr_A3_A03.fcs	EF1a-iRFP-polyA	pLP029	30	0.85	0.0105	0.952	0.962	0	0	0.221	11243	0
		dw20 H1 48hr_B1_B01.fcs					0.17	0.59	0.91	0.01	995	0.47	18848	0.001212
		dw20 H1 48hr_B2_B02.fcs					0.21	0.61	0.96	0	93.7	0.44	16979	1.25e-05
		dw20 H1 48hr_B3_B03.fcs					0.22	0.67	0.96	0	70.4	0.44	16975	2e-05
	2	dw25 H1 48hr_A4_A04.fcs	UbC-TFF4-ET1-TFF4 -T375-T489-T708-polyA	pLP264	5.12	0.09	0.14	0.93	0.94	0.2	2185	0.32	17985	0.075883	0.0427115	0.0445903
		dw25 H1 48hr_A5_A05.fcs	ETRtight-mCherry-polyA	pLP268	40	1	0.02	0.98	0.89	0.26	3482	0.43	20132	0.104343
		dw25 H1 48hr_A6_A06.fcs	EF1a-iRFP-polyA	pLP029	30	0.85	0.01	0.98	0.88	0	0	0.1	5934
		dw20 H1 48hr_A10_A10.fcs					0.223	0.596	0.973	0.0677	1259	0.376	16009	0.01416
		dw20 H1 48hr_A11_A11.fcs					0.146	0.548	0.965	0.079	1145	0.39	16212	0.0143064
		dw20 H1 48hr_A12_A12.fcs					0.25	0.61	0.961	0.0581	526	0.395	15903	0.00486503
	3	dw25 H1 48hr_A7_A07.fcs	UbC-TFF4-ET1-TFF4 -T375-T489-T708-polyA	pLP264	12.8	0.22	0.1	0.97	0.89	0.32	2957	0.32	26316	0.112365	0.0644529	0.043883
		dw25 H1 48hr_A8_A08.fcs	ETRtight-mCherry-polyA	pLP268	40	1	0.09	0.96	0.88	0.33	2736	0.39	23366	0.098986
		dw25 H1 48hr_A9_A09.fcs	EF1a-iRFP-polyA	pLP029	30	0.85	0.04	0.93	0.88	0.38	2883	0.44	24814	0.101494
		dw20 H1 48hr_A7_A07.fcs					0.253	0.593	0.939	0.0767	1739	0.314	15731	0.0270028
		dw20 H1 48hr_A8_A08.fcs					0.257	0.621	0.952	0.0683	1593	0.33	13662	0.0241328
		dw20 H1 48hr_A9_A09.fcs					0.268	0.609	0.974	0.071	1444	0.308	14640	0.022737
	4	dw25 H1 48hr_A10_A10.fcs	UbC-TFF4-ET1-TFF4 -T375-T489-T708-polyA	pLP264	32	0.56	0.0366	0.947	0.885	0.346	2426	0.413	25477	0.0797753	0.0475705	0.020966
		dw25 H1 48hr_A11_A11.fcs	ETRtight-mCherry-polyA	pLP268	40	1	0.0271	0.947	0.907	0.309	1776	0.397	22358	0.061827
		dw25 H1 48hr_A12_A12.fcs	EF1a-iRFP-polyA	pLP029	30	0.85	0.0166	0.926	0.818	0.25	260	0.306	10971	0.0193618
		dw20 H1 48hr_A4_A04.fcs					0.218	0.561	0.974	0.276	1149	0.418	17416	0.0435617
		dw20 H1 48hr_A5_A05.fcs					0.223	0.571	0.969	0.287	970	0.448	17384	0.0357459
		dw20 H1 48hr_A6_A06.fcs					0.214	0.576	0.974	0.274	1156	0.387	18127	0.0451514
	5	dw25 H1 48hr_B1_B01.fcs	UbC-TFF4-ET1-TFF4 -T375-T489-T708-polyA	pLP264	80	1.4	0.0025	0.909	0.95	0.474	813	0.421	15869		0.0453967	0.0265781
		dw25 H1 48hr_B2_B02.fcs	ETRtight-mCherry-polyA	pLP268	40	1	0.119	0.94	0.927	0.29	1589	0.304	17940	0.084494
		dw25 H1 48hr_B3_B03.fcs	EF1a-iRFP-polyA	pLP029	30	0.85	0.0128	0.972	0.884	0.254	2418	0.32	19310	0.0993934
		dw20 H1 48hr_A1_A01.fcs					0.176	0.497	0.941	0.168	635	0.241	16888	0.0262113
		dw20 H1 48hr_A2_A02.fcs					0.125	0.419	0.984	0.136	850	0.219	16517	0.0319582
		dw20 H1 48hr_A3_A03.fcs					0.189	0.503	0.975	0.175	947	0.255	16697	0.0389233
	6	dw25 H1 48hr_B4_B04.fcs	UBC-TFF4-PIT2-TFF4-T375-T489-T708-polyA	pLP265	0	0	0.162	0.926	0.947	0.0015	88.3	0.431	20680	1.48602e-05	0.00162807	0.00344606
		dw25 H1 48hr_B5_B05.fcs	PIRtight-mCherry-polyA	pLP269	40	1	0.137	0.946	0.919	0.0029	59.7	0.424	21580	1.89215e-05
		dw25 H1 48hr_B6_B06.fcs	EF1a-iRFP-polyA	pLP029	30	0.85	0.179	0.963	0.932	0.0015	64.7	0.42	22400	1.03157e-05
		dw20 H1 48hr_C4_C04.fcs					0.154	0.605	0.961	0.001	66.9	0.452	19918	7.43091e-06
		dw20 H1 48hr_C5_C05.fcs					0.241	0.681	0.973	0.003	25774	0.492	18264	0.00860483
		dw20 H1 48hr_C6_C06.fcs					0.193	0.637	0.971	0.0033	2653	0.44	17892	0.00111209
	7	dw25 H1 48hr_B7_B07.fcs	UBC-TFF4-PIT2-TFF4-T375-T489-T708-polyA	pLP265	5.12	0.09	0.16	0.94	0.91	0.08	2092	0.4	23316	0.016743	0.0170507	0.00868887
		dw25 H1 48hr_B8_B08.fcs	PIRtight-mCherry-polyA	pLP269	40	1	0.15	0.97	0.9	0.09	1864	0.46	23489	0.015488
		dw25 H1 48hr_B9_B09.fcs	EF1a-iRFP-polyA	pLP029	30	0.85	0.14	0.97	0.9	0.07	3634	0.4	27156	0.023494
		dw20 H1 48hr_C1_C01.fcs					0.101	0.611	0.909	0.0824	4131	0.531	21330	0.0300536
		dw20 H1 48hr_C2_C02.fcs					0.189	0.545	0.955	0.0799	1604	0.543	22505	0.0104875
		dw20 H1 48hr_C3_C03.fcs					0.228	0.665	0.968	0.00084	82.9	0.0106	1088	0.00603808
	8	dw25 H1 48hr_B10_B10.fcs	UBC-TFF4-PIT2-TFF4-T375-T489-T708-polyA	pLP265	12.8	0.22	0.01	0.99	0.96	0.16	2373	0.4	29308	0.032753	0.0494774	0.0319127
		dw25 H1 48hr_B11_B11.fcs	PIRtight-mCherry-polyA	pLP269	40	1	0.09	0.93	0.91	0.2	5648	0.47	26626	0.089814
		dw25 H1 48hr_B12_B12.fcs	EF1a-iRFP-polyA	pLP029	30	0.85	0.01	0.93	0.9	0.16	1312	0.38	32719
		dw20 H1 48hr_B10_B10.fcs					0.158	0.616	0.97	0.166	1777	0.42	18330	0.0383163
		dw20 H1 48hr_B11_B11.fcs					0.164	0.614	0.973	0.204	2300	0.482	17432	0.0558424
		dw20 H1 48hr_B12_B12.fcs					0.229	0.686	0.968	0.137	627	0.402	15332	0.0139368
	9	dw25 H1 48hr_C1_C01.fcs	UBC-TFF4-PIT2-TFF4-T375-T489-T708-polyA	pLP265	32	0.56	0.13	0.94	0.93	0.21	5637	0.28	15715	0.275525	0.172622	0.0649514
		dw25 H1 48hr_C2_C02.fcs	PIRtight-mCherry-polyA	pLP269	40	1	0.14	0.95	0.93	0.23	5174	0.32	18188	0.206808
		dw25 H1 48hr_C3_C03.fcs	EF1a-iRFP-polyA	pLP029	30	0.85	0.09	0.86	0.33	0.18	3801	0.3	14049	0.163049
		dw20 H1 48hr_B7_B07.fcs					0.148	0.546	0.959	0.277	3943	0.365	20824	0.143698
		dw20 H1 48hr_B8_B08.fcs					0.0992	0.586	0.965	0.264	2217	0.378	19066	0.0812116
		dw20 H1 48hr_B9_B09.fcs					0.148	0.556	0.976	0.334	4118	0.378	21994	0.165439
	10	dw25 H1 48hr_C4_C04.fcs	UBC-TFF4-PIT2-TFF4-T375-T489-T708-polyA	pLP265	80	1.4	0.08	0.94	0.91	0.3	8053	0.31	20630	0.371647	0.307207	0.169438
		dw25 H1 48hr_C5_C05.fcs	PIRtight-mCherry-polyA	pLP269	40	1	0.01	0.97	0.82	0.24	5104	0.33	21212
		dw25 H1 48hr_C6_C06.fcs	EF1a-iRFP-polyA	pLP029	30	0.85	0.14	0.95	0.89	0	55.3	0.02	559	0.005819
		dw20 H1 48hr_B4_B04.fcs					0.17	0.56	0.942	0.25	7151	0.275	17925	0.362673
		dw20 H1 48hr_B5_B05.fcs					0.16	0.529	0.946	0.278	6606	0.286	16653	0.385589
		dw20 H1 48hr_B6_B06.fcs					0.156	0.553	0.964	0.286	7394	0.312	16519	0.410305
	11	dw25 H1 48hr_C7_C07.fcs	UBC-TFF4-tTA-TFF4-T375-T489-T708-polyA	pLP266	0	0	0.199	0.97	0.913	0.0037	373	0.392	21900	0.000160761	0.00617916	0.013354
		dw25 H1 48hr_C8_C08.fcs	TRE3G-mCherry-polyA	pLP271	40	1	0.0775	0.959	0.922	0.0061	57.2	0.426	23295	3.51604e-05
		dw25 H1 48hr_C9_C09.fcs	EF1a-iRFP-polyA	pLP029	30	0.85	0.0099	0.967	0.966	0.0175	2509	0.544	24789
		dw20 H1 48hr_D7_D07.fcs					0.13	0.62	0.97	0.04	6735	0.45	19415	0.030064
		dw20 H1 48hr_D8_D08.fcs					0.14	0.61	0.98	0.01	485	0.5	18475	0.0006
		dw20 H1 48hr_D9_D09.fcs					0.17	0.66	0.97	0	66.5	0.48	17437	3.59e-05
	12	dw25 H1 48hr_C10_C10.fcs	UBC-TFF4-PIT2-TFF4-T375-T489-T708-polyA	pLP266	5.12	0.09	0.0067	0.92	0.826	0.474	172	0.368	7690		0.389843	0.033353
		dw25 H1 48hr_C11_C11.fcs	PIRtight-mCherry-polyA	pLP271	40	1	0.0152	0.901	0.906	0.241	9196	0.276	22334	0.359534
		dw25 H1 48hr_C12_C12.fcs	EF1a-iRFP-polyA	pLP029	30	0.85	0.0047	0.826	1	0.474	646	0.316	29113
		dw20 H1 48hr_D4_D04.fcs					0.148	0.579	0.945	0.43	7249	0.391	18223	0.437472
		dw20 H1 48hr_D5_D05.fcs					0.245	0.617	0.966	0.463	5561	0.403	16747	0.381498
		dw20 H1 48hr_D6_D06.fcs					0.263	0.651	0.959	0.379	5420	0.356	15150	0.380869
	13	dw25 H1 48hr_D1_D01.fcs	UBC-TFF4-tTA-TFF4-T375-T489-T708-polyA	pLP266	12.8	0.22	0.008	0.957	0.687	0.261	3473	0.217	19477		0.432616	0.213785
		dw25 H1 48hr_D2_D02.fcs	TRE3G-mCherry-polyA	pLP271	40	1	0.0185	0.934	0.918	0.343	2854	0.396	16551	0.149358
		dw25 H1 48hr_D3_D03.fcs	EF1a-iRFP-polyA	pLP029	30	0.85	0.0744	0.967	0.888	0.274	11901	0.307	15181	0.699673
		dw20 H1 48hr_D1_D01.fcs					0.16	0.61	0.94	0.43	7570	0.44	18153	0.414148
		dw20 H1 48hr_D2_D02.fcs					0.11	0.55	0.95	0.43	5585	0.44	16894	0.326825
		dw20 H1 48hr_D3_D03.fcs					0.14	0.6	0.96	0.41	10469	0.41	18674	0.573077
	14	dw25 H1 48hr_D4_D04.fcs	UBC-TFF4-PIT2-TFF4-T375-T489-T708-polyA	pLP266	32	0.56	0.104	0.929	0.897	0.35	16789	0.319	18542	0.993449	0.798844	0.236217
		dw25 H1 48hr_D5_D05.fcs	PIRtight-mCherry-polyA	pLP271	40	1	0.0112	1	1	0.5	182	0	n/a
		dw25 H1 48hr_D6_D06.fcs	EF1a-iRFP-polyA	pLP029	30	0.85	0.151	0.932	0.882	0.339	13816	0.286	19542	0.838006
		dw20 H1 48hr_C10_C10.fcs					0.21	0.65	0.93	0.54	6283	0.38	13497	0.664489
		dw20 H1 48hr_C11_C11.fcs					0.16	0.52	0.98	0.53	12244	0.38	16618	1.03268
		dw20 H1 48hr_C12_C12.fcs					0.16	0.65	0.94	0.41	3760	0.24	13682	0.465593
	15		UBC-TFF4-tTA-TFF4-T375-T489-T708-polyA	pLP266	80	1.4									1.36632	0.053057
			TRE3G-mCherry-polyA	pLP271	40	1
			EF1a-iRFP-polyA	pLP029	30	0.85
		dw20 H1 48hr_C7_C07.fcs					0.145	0.544	0.975	0.625	8593	0.33	12431	1.3092
		dw20 H1 48hr_C8_C08.fcs					0.159	0.546	0.978	0.686	10303	0.359	14311	1.3757
		dw20 H1 48hr_C9_C09.fcs					0.148	0.519	0.974	0.597	12597	0.363	14651	1.41406
	16	dw25 H1 48hr_D10_D10.fcs	UBC-TFF4-tTAmut-TFF4-T375-T489-T708-polyA	pLP267	0	0	0.0044	0.96	0.958	0.13	156	0.348	31605		0.000298573	0.000479947
		dw25 H1 48hr_D11_D11.fcs	PIRtight-mCherry-polyA	pLP271	40	1	0.0038	0.957	0.955	0.0952	107	0.381	31463
		dw25 H1 48hr_D12_D12.fcs	EF1a-iRFP-polyA	pLP029	30	0.85	0.0026	0.833	1	0	0	0.3	1461
		dw20 H1 48hr_E10_E10.fcs					0.181	0.561	0.976	0.0025	63.9	0.372	18574	2.31202e-05
		dw20 H1 48hr_E11_E11.fcs					0.144	0.556	0.974	0.0023	69.9	0.41	19770	1.98342e-05
		dw20 H1 48hr_E12_E12.fcs					0.165	0.689	0.915	0.0026	1509	0.3	15336	0.000852765
	17	dw25 H1 48hr_E1_E01.fcs	UBC-TFF4-tTAmut-TFF4-T375-T489-T708-polyA	pLP267	5.12	0.09	0.18	0.92	0.92	0.11	2523	0.24	15256	0.071844	0.0544758	0.0140695
		dw25 H1 48hr_E2_E02.fcs	PIRtight-mCherry-polyA	pLP271	40	1	0.18	0.95	0.93	0.09	3019	0.25	16381	0.06469
		dw25 H1 48hr_E3_E03.fcs	EF1a-iRFP-polyA	pLP029	30	0.85	0.17	0.94	0.93	0.09	3167	0.28	17009	0.057245
		dw20 H1 48hr_E7_E07.fcs					0.151	0.588	0.956	0.191	1876	0.4	18199	0.0492219
		dw20 H1 48hr_E8_E08.fcs					0.158	0.553	0.967	0.167	2114	0.385	17389	0.0527334
		dw20 H1 48hr_E9_E09.fcs					0.155	0.586	0.967	0.158	1312	0.367	18150	0.0311206
	18	dw25 H1 48hr_E4_E04.fcs	UBC-TFF4-tTAmut-TFF4-T375-T489-T708-polyA	pLP267	12.8	0.22	0.09	0.93	0.92	0.19	4575	0.36	19369	0.128717	0.139653	0.0197308
		dw25 H1 48hr_E5_E05.fcs	PIRtight-mCherry-polyA	pLP271	40	1	0.14	0.93	0.91	0.18	4438	0.33	18321	0.128458
		dw25 H1 48hr_E6_E06.fcs	EF1a-iRFP-polyA	pLP029	30	0.85	0.14	0.94	0.91	0.17	5411	0.34	20470	0.131006
		dw20 H1 48hr_E4_E04.fcs					0.139	0.636	0.963	0.332	3465	0.451	17194	0.14835
		dw20 H1 48hr_E5_E05.fcs					0.151	0.665	0.954	0.374	2484	0.453	16390	0.125126
		dw20 H1 48hr_E6_E06.fcs					0.13	0.622	0.961	0.339	4243	0.5	16321	0.176261
	19	dw25 H1 48hr_E7_E07.fcs	UBC-TFF4-tTAmut-TFF4-T375-T489-T708-polyA	pLP267	32	0.56	0.15	0.95	0.89	0.26	6720	0.31	21881	0.257581	0.320825	0.0446252
		dw25 H1 48hr_E8_E08.fcs	PIRtight-mCherry-polyA	pLP271	40	1	0.14	0.96	0.88	0.22	7813	0.31	20004	0.274421
		dw25 H1 48hr_E9_E09.fcs	EF1a-iRFP-polyA	pLP029	30	0.85	0.1	0.96	0.86	0.26	9913	0.35	20760	0.355032
		dw20 H1 48hr_E1_E01.fcs					0.16	0.63	0.94	0.43	4355	0.31	18671	0.326851
		dw20 H1 48hr_E2_E02.fcs					0.13	0.6	0.92	0.46	4777	0.36	17633	0.34583
		dw20 H1 48hr_E3_E03.fcs					0.12	0.6	0.94	0.47	4669	0.37	15894	0.365235
	20	dw25 H1 48hr_E10_E10.fcs	UBC-TFF4-tTAmut-TFF4-T375-T489-T708-polyA	pLP267	80	1.4	0.0715	0.934	0.862	0.329	6711	0.355	24641	0.252404	0.364477	0.110645
		dw25 H1 48hr_E11_E11.fcs	PIRtight-mCherry-polyA	pLP271	40	1	0.0081	0.926	0.968	0.18	1808	0.262	13332
		dw25 H1 48hr_E12_E12.fcs	EF1a-iRFP-polyA	pLP029	30	0.85	0.0029	0.938	1	0.267	9173	0.4	1054
		dw20 H1 48hr_D10_D10.fcs					0.09	0.58	0.96	0.44	3397	0.28	12163	0.440457
		dw20 H1 48hr_D11_D11.fcs					0.04	0.53	0.97	0.47	3852	0.22	17079	0.47671
		dw20 H1 48hr_D12_D12.fcs					0.12	0.64	0.96	0.4	2384	0.21	16017	0.288336
