# Supplementary material for: Synthetic gene circuits for cell state detection and protein tuning in human pluripotent stem cells
Source: Mol Syst Biol. 2022 Nov 11;18(11):e10886. doi: 10.15252/msb.202110886 (PMC9650275; doi:10.15252/msb.202110886)
Supplement: Supplementary file 4 — Source Data for Expanded View [file MSB-18-e10886-s002.zip › MSB-2021-10886R_SourceDataForFigureEV4.xls]

## Sheet: Figure EV4
	H1 rtTA-PIT2 (low Act1)
Cell line	Sample ID	Sample ID_replicate	Plasmid Description	Plasmid Code	Configuration (On or Off)	Plasmid amount / 96 well (ng)	Molar ratio btw plasmids	f live	f single cells	f DAPI-	f mCherry	mean mCherry	f mCitrine	mean mCitrine	f iRFP	mean iRFP	Cherry rel.U.	Average mCherry (rel.U)	s.d. mCherry (rel.U.)	mCitrine (rel.U.)	Average mCitrne (rel.U.)	s.d. mCitrine (rel.U.)	On / Off ratio
H1	lp142.1	lp142 H1 p9+1_A1_A01.fcs	Ef1a-spacer-rtTA-TFF6-TFF3-polyA	pLP292	Off	0.93	0.04	0.0178	0.455	1	0.2	175	0.2	104	0.2	1538	0.113784	0.000382413	0.000213759	0.0676203	0.615656	0.0334817
		lp142 H1 p9+1_A2_A02.fcs	TRE3G-Citrine FF4-polyA	pLP275		19	1	0.447	0.952	0.9	0.009	153	0.171	20613	0.476	12509	0.000231262			0.591981
		lp142 H1 p9+1_A3_A03.fcs	UBC-TFF4-PIT2-TFF4 T375 T489	pLP327		2.8	0.11	0.439	0.945	0.906	0.0081	279	0.14	19342	0.428	9896	0.000533563			0.639331
			PIRtight-mCherry-polyA	pLP269		18	1
			Ef1a-iRFP	pLP029		17	1
	lp142.2	lp142 H1 p9+1_A4_A04.fcs	Ef1a-spacer-rtTA-TFF6-TFF3-polyA	pLP292	Off	0.93	0.04	0.427	0.944	0.938	0.0338	641	0.167	18002	0.457	11733	0.00404063	0.00356572	0.000616451	0.560676	0.627387	0.0593865
		lp142 H1 p9+1_A5_A05.fcs	TRE3G-Citrine FF4-polyA	pLP275		19	1	0.375	0.944	0.953	0.0408	516	0.175	21424	0.451	12325	0.00378745			0.674489
		lp142 H1 p9+1_A6_A06.fcs	UBC-TFF4-PIT2-TFF4 T375 T489	pLP327		8.3	0.33	0.438	0.941	0.948	0.0371	428	0.163	21968	0.439	12607	0.00286907			0.646996
			PIRtight-mCherry-polyA	pLP269		18	1
			Ef1a-iRFP	pLP029		17	1
	lp142.3	lp142 H1 p9+1_A7_A07.fcs	Ef1a-spacer-rtTA-TFF6-TFF3-polyA	pLP292	Off	0.93	0.04	0.394	0.953	0.946	0.111	1122	0.17	32265	0.428	17519	0.0166097	0.0200448	0.00389264	0.731522	0.718859	0.0148186
		lp142 H1 p9+1_A8_A08.fcs	TRE3G-Citrine FF4-polyA	pLP275		19	1	0.44	0.957	0.946	0.109	1251	0.153	32524	0.421	16824	0.0192518			0.702561
		lp142 H1 p9+1_A9_A09.fcs	UBC-TFF4-PIT2-TFF4 T375 T489	pLP327		25	1	0.453	0.955	0.947	0.104	1504	0.147	31672	0.402	16030	0.0242729			0.722492
			PIRtight-mCherry-polyA	pLP269		18	1
			Ef1a-iRFP	pLP029		17	1
	lp142.4	lp142 H1 p9+1_A10_A10.fcs	Ef1a-spacer-rtTA-TFF6-TFF3-polyA	pLP292	Off	2.8	0.11	0.396	0.952	0.946	0.0035	271	0.221	27237	0.39	12794	0.000190093	0.000161907	2.91278e-05	1.20637	1.12472	0.0880551
		lp142 H1 p9+1_A11_A11.fcs	TRE3G-Citrine FF4-polyA	pLP275		19	1	0.423	0.957	0.935	0.0038	204	0.213	25263	0.382	12396	0.000163708			1.13637
		lp142 H1 p9+1_A12_A12.fcs	UBC-TFF4-PIT2-TFF4 T375 T489	pLP327		2.8	0.11	0.321	0.952	0.928	0.0026	217	0.186	23716	0.33	12960	0.000131921			1.03142
			PIRtight-mCherry-polyA	pLP269		18	1
			Ef1a-iRFP	pLP029		17	1
	lp142.5	lp142 H1 p9+1_B1_B01.fcs	Ef1a-spacer-rtTA-TFF6-TFF3-polyA	pLP292	Off	2.8	0.11	0.19	1	0.906	0	0	0.138	3231	0.31	4467	0	0.00164045	0.000276447	0.321987	1.24576	0.140128
		lp142 H1 p9+1_B2_B02.fcs	TRE3G-Citrine FF4-polyA	pLP275		19	1	0.23	0.941	0.914	0.0266	498	0.329	29494	0.521	13849	0.00183592			1.34485
		lp142 H1 p9+1_B3_B03.fcs	UBC-TFF4-PIT2-TFF4 T375 T489	pLP327		8.3	0.33	0.336	0.947	0.824	0.0298	319	0.287	26285	0.509	12925	0.00144497			1.14668
			PIRtight-mCherry-polyA	pLP269		18	1
			Ef1a-iRFP	pLP029		17	1
	lp142.6	lp142 H1 p9+1_B4_B04.fcs	Ef1a-spacer-rtTA-TFF6-TFF3-polyA	pLP292	Off	2.8	0.11	0.242	0.928	0.934	0.0914	656	0.29	31331	0.437	15564	0.00881551	0.00932868	0.00213822	1.33589	1.46195	0.158466
		lp142 H1 p9+1_B5_B05.fcs	TRE3G-Citrine FF4-polyA	pLP275		19	1	0.226	0.954	0.937	0.0952	996	0.335	34181	0.52	15616	0.0116768			1.41012
		lp142 H1 p9+1_B6_B06.fcs	UBC-TFF4-PIT2-TFF4 T375 T489	pLP327		25	1	0.2	0.948	0.936	0.0969	639	0.355	38168	0.503	16427	0.00749374			1.63984
			PIRtight-mCherry-polyA	pLP269		18	1
			Ef1a-iRFP	pLP029		17	1
	lp142.7	lp142 H1 p9+1_B7_B07.fcs	Ef1a-spacer-rtTA-TFF6-TFF3-polyA	pLP292	Off	8.3	1	0.297	0.936	0.844	0.0037	195	0.432	30528	0.553	14886	8.76462e-05	9.13838e-05	1.9222e-05	1.60206	1.6532	0.0942522
		lp142 H1 p9+1_B8_B08.fcs	TRE3G-Citrine FF4-polyA	pLP275		19	1	0.211	0.955	0.932	0.0052	185	0.444	34025	0.543	15790	0.0001122			1.76197
		lp142 H1 p9+1_B9_B09.fcs	UBC-TFF4-PIT2-TFF4 T375 T489	pLP327		2.8	0.11	0.237	0.936	0.919	0.0022	243	0.406	28275	0.502	14332	7.43051e-05			1.59558
			PIRtight-mCherry-polyA	pLP269		18	1
			Ef1a-iRFP	pLP029		17	1
	lp142.8	lp142 H1 p9+1_B10_B10.fcs	Ef1a-spacer-rtTA-TFF6-TFF3-polyA	pLP292	Off	8.3	1	0.321	0.957	0.928	0.0171	215	0.379	27680	0.49	14014	0.000535398	0.000605059	0.000216907	1.52773	1.58335	0.095623
		lp142 H1 p9+1_B11_B11.fcs	TRE3G-Citrine FF4-polyA	pLP275		19	1	0.221	0.946	0.929	0.0082	611	0.322	28039	0.449	13155	0.000848238			1.52856
		lp142 H1 p9+1_B12_B12.fcs	UBC-TFF4-PIT2-TFF4 T375 T489	pLP327		8.3	0.33	0.137	0.952	0.873	0.0228	122	0.35	31193	0.429	15025	0.000431542			1.69377
			PIRtight-mCherry-polyA	pLP269		18	1
			Ef1a-iRFP	pLP029		17	1
	lp142.9	lp142 H1 p9+1_C1_C01.fcs	Ef1a-spacer-rtTA-TFF6-TFF3-polyA	pLP292	Off	8.3	1	0.266	0.949	0.877	0.0678	812	0.37	31842	0.468	15565	0.00755772	0.00720259	0.000315501	1.61736	1.649	0.028373
		lp142 H1 p9+1_C2_C02.fcs	TRE3G-Citrine FF4-polyA	pLP275		19	1	0.302	0.943	0.907	0.0642	744	0.337	34079	0.434	15825	0.00695464			1.67218
		lp142 H1 p9+1_C3_C03.fcs	UBC-TFF4-PIT2-TFF4 T375 T489	pLP327		25	1	0.343	0.951	0.904	0.0589	810	0.346	32210	0.43	15637	0.00709543			1.65747
			PIRtight-mCherry-polyA	pLP269		18	1
			Ef1a-iRFP	pLP029		17	1
	lp142.10	lp142 H1 p9+1_C4_C04.fcs	Ef1a-spacer-rtTA-T302a-T302b-polyA	pLP293	On	0.93	0.04	0.34	0.948	0.947	0.0248	839	0.0038	4866	0.423	13098	0.0037555	0.00424942	0.00116389	0.00333742	0.00303858	0.00178394
		lp142 H1 p9+1_C5_C05.fcs	TRE3G-Citrine FF4-polyA	pLP275		19	1	0.402	0.962	0.924	0.0309	621	0.0046	5687	0.434	12951	0.00341395			0.00465423
		lp142 H1 p9+1_C6_C06.fcs	UBC-TFF4-PIT2-TFF4 T375 T489	pLP327		2.8	0.11	0.425	0.96	0.938	0.0312	993	0.0049	1274	0.431	12885	0.00557882			0.0011241
			PIRtight-mCherry-polyA	pLP269		18	1
			Ef1a-iRFP	pLP029		17	1
	lp142.11	lp142 H1 p9+1_C7_C07.fcs	Ef1a-spacer-rtTA-T302a-T302b-polyA	pLP293	On	0.93	0.04	0.42	0.956	0.941	0.0725	1442	0.0031	1890	0.419	13156	0.0189655	0.018989	0.00376785	0.00106288	0.00174241	0.00121423
		lp142 H1 p9+1_C8_C08.fcs	TRE3G-Citrine FF4-polyA	pLP275		19	1	0.421	0.961	0.919	0.069	1127	0.0032	5016	0.415	12301	0.015233			0.00314426
		lp142 H1 p9+1_C9_C09.fcs	UBC-TFF4-PIT2-TFF4 T375 T489	pLP327		8.3	0.33	0.428	0.956	0.947	0.0718	1814	0.0056	1042	0.42	13620	0.0227685			0.00102007
			PIRtight-mCherry-polyA	pLP269		18	1
			Ef1a-iRFP	pLP029		17	1
	lp142.12	lp142 H1 p9+1_C10_C10.fcs	Ef1a-spacer-rtTA-T302a-T302b-polyA	pLP293	On	0.93	0.04	0.402	0.956	0.921	0.144	3040	0.0055	540	0.411	15160	0.0702579	0.0458973	0.027984	0.000476667	0.000205931	0.000239841
		lp142 H1 p9+1_C11_C11.fcs	TRE3G-Citrine FF4-polyA	pLP275		19	1	0.364	0.958	0.927	0.131	2401	0.0028	261	0.395	15283	0.0521024			0.000121058
		lp142 H1 p9+1_C12_C12.fcs	UBC-TFF4-PIT2-TFF4 T375 T489	pLP327		25	1	0.363	0.955	0.92	0.0509	923	0.00086	71.5	0.288	10640	0.0153315			2.00664e-05
			PIRtight-mCherry-polyA	pLP269		18	1
			Ef1a-iRFP	pLP029		17	1
	lp142.13	lp142 H1 p9+1_D1_D01.fcs	Ef1a-spacer-rtTA-T302a-T302b-polyA	pLP293	On	2.8	0.11	0.399	0.957	0.939	0.0289	962	0.012	8529	0.432	16015	0.00401848	0.00621521	0.00283613	0.0147934	0.0198305	0.00484643
		lp142 H1 p9+1_D2_D02.fcs	TRE3G-Citrine FF4-polyA	pLP275		19	1	0.314	0.955	0.948	0.0382	1695	0.0187	7441	0.447	15382	0.009417			0.0202373
		lp142 H1 p9+1_D3_D03.fcs	UBC-TFF4-PIT2-TFF4 T375 T489	pLP327		2.8	0.11	0.386	0.949	0.946	0.027	1411	0.0185	9668	0.462	15827	0.00521015			0.0244606
			PIRtight-mCherry-polyA	pLP269		18	1
			Ef1a-iRFP	pLP029		17	1
	lp142.14	lp142 H1 p9+1_D4_D04.fcs	Ef1a-spacer-rtTA-T302a-T302b-polyA	pLP293	On	2.8	0.11	0.387	0.924	0.934	0.0901	1561	0.0193	5762	0.441	16320	0.019542	0.0152329	0.00398717	0.0154515	0.0109583	0.00390335
		lp142 H1 p9+1_D5_D05.fcs	TRE3G-Citrine FF4-polyA	pLP275		19	1	0.453	0.937	0.942	0.0856	975	0.0138	4354	0.476	15019	0.0116743			0.00840465
		lp142 H1 p9+1_D6_D06.fcs	UBC-TFF4-PIT2-TFF4 T375 T489	pLP327		8.3	0.33	0.446	0.949	0.928	0.0938	1062	0.014	4431	0.464	14824	0.0144825			0.00901875
			PIRtight-mCherry-polyA	pLP269		18	1
			Ef1a-iRFP	pLP029		17	1
	lp142.15	lp142 H1 p9+1_D7_D07.fcs	Ef1a-spacer-rtTA-T302a-T302b-polyA	pLP293	On	2.8	0.11	0.452	0.933	0.942	0.182	2365	0.0188	9312	0.477	17186	0.052506	0.0528002	0.00577837	0.0213554	0.0135193	0.00816824
		lp142 H1 p9+1_D8_D08.fcs	TRE3G-Citrine FF4-polyA	pLP275		19	1	0.4	0.936	0.925	0.195	2342	0.0187	5884	0.467	16654	0.05872			0.0141475
		lp142 H1 p9+1_D9_D09.fcs	UBC-TFF4-PIT2-TFF4 T375 T489	pLP327		25	1	0.421	0.934	0.948	0.176	1987	0.0167	2244	0.467	15874	0.0471745			0.00505517
			PIRtight-mCherry-polyA	pLP269		18	1
			Ef1a-iRFP	pLP029		17	1
	lp142.16	lp142 H1 p9+1_D10_D10.fcs	Ef1a-spacer-rtTA-T302a-T302b-polyA	pLP293	On	8.3	0.33	0.465	0.936	0.948	0.013	657	0.0295	10679	0.412	12131	0.00170889	0.00137845	0.000333135	0.0630317	0.0540178	0.0127191
		lp142 H1 p9+1_D11_D11.fcs	TRE3G-Citrine FF4-polyA	pLP275		19	1	0.376	0.936	0.945	0.0132	539	0.0289	10595	0.406	12664	0.00138378			0.0595528
		lp142 H1 p9+1_D12_D12.fcs	UBC-TFF4-PIT2-TFF4 T375 T489	pLP327		2.8	0.11	0.38	0.942	0.936	0.0113	463	0.0254	7797	0.385	13033	0.00104269			0.039469
			PIRtight-mCherry-polyA	pLP269		18	1
			Ef1a-iRFP	pLP029		17	1
	lp142.17	lp142 H1 p9+1_E1_E01.fcs	Ef1a-spacer-rtTA-T302a-T302b-polyA	pLP293	On	8.3	0.33	0.302	0.943	0.874	0.0677	1050	0.0403	10065	0.459	17586	0.0088064	0.0115982	0.00242025	0.0502503	0.0759093	0.0250543
		lp142 H1 p9+1_E2_E02.fcs	TRE3G-Citrine FF4-polyA	pLP275		19	1	0.334	0.94	0.883	0.088	1290	0.0512	17261	0.469	18785	0.0128851			0.100312
		lp142 H1 p9+1_E3_E03.fcs	UBC-TFF4-PIT2-TFF4 T375 T489	pLP327		8.3	0.33	0.332	0.944	0.93	0.0824	1307	0.051	12436	0.457	17985	0.0131032			0.0771657
			PIRtight-mCherry-polyA	pLP269		18	1
			Ef1a-iRFP	pLP029		17	1
	lp142.18	lp142 H1 p9+1_E4_E04.fcs	Ef1a-spacer-rtTA-T302a-T302b-polyA	pLP293	ON	8.3	0.33	0.329	0.936	0.928	0.165	2625	0.0522	17528	0.455	17890	0.0532098	0.0541766	0.0065757	0.112404	0.109401	0.00640158
		lp142 H1 p9+1_E5_E05.fcs	TRE3G-Citrine FF4-polyA	pLP275		19	1	0.299	0.951	0.9	0.192	3423	0.0808	13567	0.501	21441	0.0611822			0.10205
		lp142 H1 p9+1_E6_E06.fcs	UBC-TFF4-PIT2-TFF4 T375 T489	pLP327		25	1	0.332	0.953	0.948	0.127	2621	0.0461	17062	0.389	17776	0.0481379			0.113749
			PIRtight-mCherry-polyA	pLP269		18	1
			Ef1a-iRFP	pLP029		17	1
	H1 rtTA-PIT2 (high Act1)
Cell line	Sample ID	Sample ID_replicate	Plasmid Description	Plasmid Code	Configuration (On or Off)	Plasmid amount / 96 well (ng)	Molar ratio btw plasmids	f live	f single cells	f DAPI-	f mCherry	mean mCherry	f mCitrine	mean mCitrine	f iRFP	mean iRFP	Cherry rel.U.	Average mCherry (rel.U)	s.d. mCherry (rel.U.)	mCitrine (rel.U.)	Average mCitrne (rel.U.)	s.d. mCitrine (rel.U.)	On / Off ratio
H1	lp132.19	lp132 H1 p10+2 42h plate1_E7_E07.fcs	Ef1a-spacer-rtTA-TFF6-TFF3-polyA	pLP292	Off	2.8	0.11	0.159	0.881	0.974	0.0245	200	0.232	22144	0.348	16020	0.00087893	0.00084809	0.000220939	0.921515	0.927546	0.0162832	4.96026
		lp132 H1 p10+2 42h plate1_E8_E08.fcs	TRE3G-Citrine FF4-polyA	pLP275		19	1	0.179	0.859	0.976	0.021	222	0.21	19963	0.328	13511	0.00105199			0.945984
		lp132 H1 p10+2 42h plate1_E9_E09.fcs	UBC-TFF4-PIT2-TFF4 T375 T489	pLP265		2.8	0.11	0.187	0.836	0.979	0.0188	136	0.183	20846	0.31	13447	0.000613352			0.915138
			PIRtight-mCherry-polyA	pLP269		18	1
			Ef1a-iRFP	pLP029		17	1
	lp132.20	lp132 H1 p10+2 42h plate1_E10_E10.fcs	Ef1a-spacer-rtTA-TFF6-TFF3-polyA	pLP292	Off	2.8	0.11	0.184	0.902	0.985	0.0301	258	0.217	22944	0.321	14794	0.00163529	0.00143356	0.000209715	1.04843	0.9436	0.141749	10.0507
		lp132 H1 p10+2 42h plate1_E11_E11.fcs	TRE3G-Citrine FF4-polyA	pLP275		19	1	0.175	0.867	0.988	0.0272	246	0.207	22314	0.322	14344	0.0014487			1.00005
		lp132 H1 p10+2 42h plate1_E12_E12.fcs	UBC-TFF4-PIT2-TFF4 T375 T489	pLP265		8.3	0.33	0.171	0.895	0.99	0.0164	297	0.197	15898	0.31	12914	0.00121668			0.782323
			PIRtight-mCherry-polyA	pLP269		18	1
			Ef1a-iRFP	pLP029		17	1
	lp132.21	lp132 H1 p10+2 42h plate1_F1_F01.fcs	Ef1a-spacer-rtTA-TFF6-TFF3-polyA	pLP292	Off	2.8	0.11	0.165	0.904	0.953	0.0472	1618	0.154	22672	0.291	12594	0.0208384	0.0216205	0.00471799	0.952695	1.00165	0.0437911	3.91755
		lp132 H1 p10+2 42h plate1_F2_F02.fcs	TRE3G-Citrine FF4-polyA	pLP275		19	1	0.157	0.916	0.964	0.0658	1371	0.203	26575	0.33	15763	0.0173425			1.03709
		lp132 H1 p10+2 42h plate1_F3_F03.fcs	UBC-TFF4-PIT2-TFF4 T375 T489	pLP265		25	1	0.171	0.897	0.956	0.057	1886	0.18	22724	0.273	14759	0.0266807			1.01517
			PIRtight-mCherry-polyA	pLP269		18	1
			Ef1a-iRFP	pLP029		17	1
	lp132.22	lp132 H1 p10+2 42h plate1_F4_F04.fcs	Ef1a-spacer-rtTA-TFF6-TFF3-polyA	pLP292	Off	8.3	0.33	0.256	0.869	0.945	0.0248	150	0.276	20020	0.343	15038	0.000721205	0.000624536	0.000143664	1.07125	1.05805	0.0329261	8.52369
		lp132 H1 p10+2 42h plate1_F5_F05.fcs	TRE3G-Citrine FF4-polyA	pLP275		19	1	0.191	0.892	0.961	0.0214	158	0.26	19153	0.332	14697	0.000692953			1.02057
		lp132 H1 p10+2 42h plate1_F6_F06.fcs	UBC-TFF4-PIT2-TFF4 T375 T489	pLP265		2.8	0.11	0.202	0.95	0.961	0.0228	116	0.29	21484	0.371	15516	0.000459451			1.08233
			PIRtight-mCherry-polyA	pLP269		18	1
			Ef1a-iRFP	pLP029		17	1
	lp132.23	lp132 H1 p10+2 42h plate1_F7_F07.fcs	Ef1a-spacer-rtTA-TFF6-TFF3-polyA	pLP292	Off	8.3	0.33	0.187	0.885	0.964	0.0327	372	0.26	19563	0.315	14106	0.00273764	0.00239671	0.000546522	1.14471	1.12903	0.0150499	2.70119
		lp132 H1 p10+2 42h plate1_F8_F08.fcs	TRE3G-Citrine FF4-polyA	pLP275		19	1	0.191	0.877	0.98	0.0296	279	0.257	20279	0.322	14520	0.00176634			1.1147
		lp132 H1 p10+2 42h plate1_F9_F09.fcs	UBC-TFF4-PIT2-TFF4 T375 T489	pLP265		8.3	0.33	0.189	0.903	0.983	0.0377	375	0.268	22146	0.312	16869	0.00268614			1.12768
			PIRtight-mCherry-polyA	pLP269		18	1
			Ef1a-iRFP	pLP029		17	1
	lp132.24	lp132 H1 p10+2 42h plate1_F10_F10.fcs	Ef1a-spacer-rtTA-TFF6-TFF3-polyA	pLP292	Off	8.3	0.33	0.172	0.912	0.988	0.0574	1601	0.245	21319	0.29	16465	0.0192461	0.019748	0.00266968	1.09389	1.04709	0.0841074	2.13181
		lp132 H1 p10+2 42h plate1_F11_F11.fcs	TRE3G-Citrine FF4-polyA	pLP275		19	1	0.161	0.919	0.993	0.0602	1373	0.26	20090	0.294	16190	0.0173649			1.09739
		lp132 H1 p10+2 42h plate1_F12_F12.fcs	UBC-TFF4-PIT2-TFF4 T375 T489	pLP265		25	1	0.122	0.938	0.992	0.0695	1665	0.291	16691	0.335	15262	0.022633			0.94999
			PIRtight-mCherry-polyA	pLP269		18	1
			Ef1a-iRFP	pLP029		17	1
	lp132.25	lp132 H1 p10+2 42h plate1_G1_G01.fcs	Ef1a-spacer-rtTA-TFF6-TFF3-polyA	pLP292	Off	25	1	0.124	0.923	0.959	0.0114	90.5	0.279	14311	0.319	25329	0.000127686	0.0362684	0.0494275	0.494158	0.474737	0.232862	0.578166
		lp132 H1 p10+2 42h plate1_G2_G02.fcs	TRE3G-Citrine FF4-polyA	pLP275		19	1	0.175	0.936	0.964	0.0151	77.5	0.284	13671	0.324	22956	0.000157339			0.522008
		lp132 H1 p10+2 42h plate1_G3_G03.fcs	UBC-TFF4-PIT2-TFF4 T375 T489	pLP265		2.8	0.11	0.187	0.913	0.942	0.0126	100	0.277	14546	0.307	24640	0.000166568			0.532653
			PIRtight-mCherry-polyA	pLP269		18	1
			Ef1a-iRFP	pLP029		17	1
	lp132.26	lp132 H1 p10+2 42h plate1_G4_G04.fcs	Ef1a-spacer-rtTA-TFF6-TFF3-polyA	pLP292	Off	25	1	0.22	0.926	0.938	0.0298	536	0.288	14230	0.329	20588	0.00235815	0.0159898	0.0195407	0.605045	0.290425	0.300899	1.52635
		lp132 H1 p10+2 42h plate1_G5_G05.fcs	TRE3G-Citrine FF4-polyA	pLP275		19	1	0.233	0.919	0.965	0.02	636	0.214	13151	0.254	18740	0.00267229			0.591247
		lp132 H1 p10+2 42h plate1_G6_G06.fcs	UBC-TFF4-PIT2-TFF4 T375 T489	pLP265		8.3	0.33	0.183	0.95	0.966	0.0333	662	0.32	13576	0.356	24801	0.0024968			0.492043
			PIRtight-mCherry-polyA	pLP269		18	1
			Ef1a-iRFP	pLP029		17	1
	lp132.27	lp132 H1 p10+2 42h plate1_G7_G07.fcs	Ef1a-spacer-rtTA-TFF6-TFF3-polyA	pLP292	Off	25	1	0.163	0.909	0.983	0.0825	2197	0.305	14116	0.338	22571	0.0237584	0.0348404	0.0173477	0.564344	0.289301	0.300201	1.97665
		lp132 H1 p10+2 42h plate1_G8_G08.fcs	TRE3G-Citrine FF4-polyA	pLP275		19	1	0.147	0.887	0.979	0.0752	1222	0.283	13492	0.331	21077	0.013172			0.547301
		lp132 H1 p10+2 42h plate1_G9_G09.fcs	UBC-TFF4-PIT2-TFF4 T375 T489	pLP265		25	1	0.209	0.892	0.988	0.0664	1875	0.259	11842	0.301	17631	0.0234599			0.577938
			PIRtight-mCherry-polyA	pLP269		18	1
			Ef1a-iRFP	pLP029		17	1
	lp132.28	lp132 H1 p10+2 42h plate1_G10_G10.fcs	Ef1a-spacer-rtTA-T302a-T302b-polyA	pLP293	On	2.8	0.11	0.22	0.913	0.992	0.0146	952	0.0202	10774	0.352	15450	0.00255575	0.00420675	0.0023494	0.0400182	0.039866	0.0085516
		lp132 H1 p10+2 42h plate1_G11_G11.fcs	TRE3G-Citrine FF4-polyA	pLP275		19	1	0.22	0.903	0.993	0.0145	2419	0.02	12293	0.343	14828	0.00689648			0.0483405
		lp132 H1 p10+2 42h plate1_G12_G12.fcs	UBC-TFF4-PIT2-TFF4 T375 T489	pLP265		2.8	0.11	0.198	0.93	0.989	0.0112	1490	0.0198	8311	0.337	15631	0.00316802			0.0312393
			PIRtight-mCherry-polyA	pLP269		18	1
			Ef1a-iRFP	pLP029		17	1
	lp132.29	lp132 H1 p10+2 42h plate1_H1_H01.fcs	Ef1a-spacer-rtTA-T302a-T302b-polyA	pLP293	On	2.8	0.11	0.104	0.916	0.944	0.0393	688	0.0067	20440	0.314	16101	0.00534809	0.0144083	0.0080986	0.0270878	0.025235	0.0148034
		lp132 H1 p10+2 42h plate1_H2_H02.fcs	TRE3G-Citrine FF4-polyA	pLP275		19	1	0.204	0.89	0.949	0.0454	1505	0.0138	11411	0.279	14463	0.0169328			0.0390248
		lp132 H1 p10+2 42h plate1_H3_H03.fcs	UBC-TFF4-PIT2-TFF4 T375 T489	pLP265		8.3	0.33	0.204	0.868	0.954	0.041	1642	0.0112	2753	0.28	11480	0.0209439			0.00959233
			PIRtight-mCherry-polyA	pLP269		18	1
			Ef1a-iRFP	pLP029		17	1
	lp132.30	lp132 H1 p10+2 42h plate1_H4_H04.fcs	Ef1a-spacer-rtTA-T302a-T302b-polyA	pLP293	On	2.8	0.11	0.214	0.895	0.948	0.11	1504	0.0117	5122	0.256	10206	0.0633206	0.0846994	0.0328484	0.0229366	0.0425499	0.0414387
		lp132 H1 p10+2 42h plate1_H5_H05.fcs	TRE3G-Citrine FF4-polyA	pLP275		19	1	0.169	0.912	0.94	0.111	3834	0.0175	17894	0.281	12361	0.122522			0.0901541
		lp132 H1 p10+2 42h plate1_H6_H06.fcs	UBC-TFF4-PIT2-TFF4 T375 T489	pLP265		25	1	0.202	0.881	0.947	0.105	1842	0.0124	3327	0.249	11380	0.0682554			0.014559
			PIRtight-mCherry-polyA	pLP269		18	1
			Ef1a-iRFP	pLP029		17	1
	lp132.31	lp132 H1 p10+2 42h plate1_H7_H07.fcs	Ef1a-spacer-rtTA-T302a-T302b-polyA	pLP293	On	8.3	0.33	0.211	0.888	0.963	0.0123	3337	0.039	8801	0.279	12874	0.0114273	0.00532336	0.00534287	0.0955606	0.0684922	0.0319364
		lp132 H1 p10+2 42h plate1_H8_H08.fcs	TRE3G-Citrine FF4-polyA	pLP275		19	1	0.25	0.885	0.976	0.0095	807	0.0287	2916	0.224	11230	0.00304768			0.0332691
		lp132 H1 p10+2 42h plate1_H9_H09.fcs	UBC-TFF4-PIT2-TFF4 T375 T489	pLP265		2.8	0.11	0.237	0.876	0.984	0.0103	500	0.0349	7565	0.268	12853	0.00149509			0.076647
			PIRtight-mCherry-polyA	pLP269		18	1
			Ef1a-iRFP	pLP029		17	1
	lp132.32	lp132 H1 p10+2 42h plate1_H10_H10.fcs	Ef1a-spacer-rtTA-T302a-T302b-polyA	pLP293	On	8.3	0.33	0.2	0.878	0.987	0.0376	483	0.0337	7141	0.292	13228	0.00470173	0.00647396	0.00276137	0.0623034	0.0562546	0.0251799
		lp132 H1 p10+2 42h plate1_H11_H11.fcs	TRE3G-Citrine FF4-polyA	pLP275		19	1	0.233	0.875	0.99	0.0403	814	0.034	7780	0.245	13867	0.00965564			0.0778592
		lp132 H1 p10+2 42h plate1_H12_H12.fcs	UBC-TFF4-PIT2-TFF4 T375 T489	pLP265		8.3	0.33	0.124	0.916	0.988	0.0362	565	0.031	3726	0.273	14793	0.00506452			0.0286013
			PIRtight-mCherry-polyA	pLP269		18	1
			Ef1a-iRFP	pLP029		17	1
	lp132.33	lp132 H1 p8+3 42h plate2_A1_A01.fcs	Ef1a-spacer-rtTA-T302a-T302b-polyA	pLP293	On	8.3	0.33	0.192	0.938	0.984	0.0805	1154	0.0328	10266	0.219	10030	0.0422918	0.042099	0.00285711	0.153296	0.136845	0.0330592
		lp132 H1 p8+3 42h plate2_A2_A02.fcs	TRE3G-Citrine FF4-polyA	pLP275		19	1	0.159	0.951	0.985	0.0925	1298	0.0399	10630	0.258	10375	0.0448548			0.158452
		lp132 H1 p8+3 42h plate2_A3_A03.fcs	UBC-TFF4-PIT2-TFF4 T375 T489	pLP265		25	1	0.215	0.935	0.987	0.101	1121	0.0424	6738	0.262	11038	0.0391503			0.0987882
			PIRtight-mCherry-polyA	pLP269		18	1
			Ef1a-iRFP	pLP029		17	1
	lp132.34	lp132 H1 p8+3 42h plate2_A4_A04.fcs	Ef1a-spacer-rtTA-T302a-T302b-polyA	pLP293	On	25	1	0.18	0.942	0.979	0.0093	128	0.137	6384	0.272	9716	0.00045044	0.0209692	0.025098	0.330946	0.182994	0.154293
		lp132 H1 p8+3 42h plate2_A5_A05.fcs	TRE3G-Citrine FF4-polyA	pLP275		19	1	0.178	0.919	0.982	0.0083	246	0.117	4573	0.243	9214	0.000911924			0.238964
		lp132 H1 p8+3 42h plate2_A6_A06.fcs	UBC-TFF4-PIT2-TFF4 T375 T489	pLP265		2.8	0.11	0.128	0.917	0.973	0.0095	148	0.109	10378	0.233	12952	0.0004659			0.374841
			PIRtight-mCherry-polyA	pLP269		18	1
			Ef1a-iRFP	pLP029		17	1
	lp132.35	lp132 H1 p8+3 42h plate2_A7_A07.fcs	Ef1a-spacer-rtTA-T302a-T302b-polyA	pLP293	ON	25	1	0.125	0.903	0.975	0.0246	305	0.107	10130	0.246	11249	0.00271135	0.0244061	0.0275983	0.391692	0.48935	0.205774
		lp132 H1 p8+3 42h plate2_A8_A08.fcs	TRE3G-Citrine FF4-polyA	pLP275		19	1	0.181	0.914	0.981	0.0294	255	0.126	8893	0.238	9666	0.00325885			0.487074
		lp132 H1 p8+3 42h plate2_A9_A09.fcs	UBC-TFF4-PIT2-TFF4 T375 T489	pLP265		8.3	0.33	0.116	0.921	0.977	0.0262	547	0.107	17321	0.222	14167	0.00455678			0.589286
			PIRtight-mCherry-polyA	pLP269		18	1
			Ef1a-iRFP	pLP029		17	1
	lp132.36	lp132 H1 p8+3 42h plate2_A10_A10.fcs	Ef1a-spacer-rtTA-T302a-T302b-polyA	pLP293	On	25	1	0.16	0.933	0.985	0.0682	649	0.113	9980	0.236	9769	0.0191985	0.0688672	0.0599148	0.489155	0.455488	0.188271
		lp132 H1 p8+3 42h plate2_A11_A11.fcs	TRE3G-Citrine FF4-polyA	pLP275		19	1	0.106	0.899	0.986	0.0551	1172	0.113	12161	0.254	12369	0.0205547			0.437401
		lp132 H1 p8+3 42h plate2_A12_A12.fcs	UBC-TFF4-PIT2-TFF4 T375 T489	pLP265		25	1	0.168	0.94	0.989	0.0666	611	0.115	8177	0.239	8944	0.0190364			0.439908
			PIRtight-mCherry-polyA	pLP269		18	1
			Ef1a-iRFP	pLP029		17	1
	H1 PIT2 tTA (high Act1)
Cell line	Sample ID	Sample ID_replicate	Plasmid Description	Plasmid Code	Configuration (On or Off)	Plasmid amount / 96 well (ng)	Molar ratio btw plasmids	f live	f single cells	f DAPI-	f mCherry	mean mCherry	f mCitrine	mean mCitrine	f iRFP	mean iRFP	Cherry rel.U.	Average mCherry (rel.U)	s.d. mCherry (rel.U.)	mCitrine (rel.U.)	Average mCitrne (rel.U.)	s.d. mCitrine (rel.U.)	On / Off ratio
H1	lp132.1	lp132 H1 p10+2 42h plate1_A1_A01.fcs	Ef1a-spacer-PIT2-TFF6-TFF3-polyA	pLP294	Off	2.8	0.11	0.269	0.92	0.947	0.0357	907	0.169	11430	0.35	12823	0.00721469	0.00530521	0.00172137	0.430403	0.420974	0.0133288	3.39287
		lp132 H1 p10+2 42h plate1_A2_A02.fcs	PIRtight-mCitrine FF4-polyA	pLP299		19	1	0.161	0.855	0.941	0.0255	736	0.145	10876	0.354	10980	0.0048285			0.405725
		lp132 H1 p10+2 42h plate1_A3_A03.fcs	UBC-TFF4-tTA-TFF4-T375-T489-T708-polyA	pLP266		2.8	0.11	0.251	0.888	0.957	0.0262	706	0.17	11992	0.368	12980	0.00387243			0.426794
			TRE3G-mCherry-polyA	pLP271		18	1
			Ef1a-iRFP	pLP029		17	1
	lp132.2	lp132 H1 p10+2 42h plate1_A4_A04.fcs	Ef1a-spacer-PIT2-TFF6-TFF3-polyA	pLP294	Off	2.8	0.11	0.303	0.886	0.953	0.0585	3960	0.136	11168	0.343	11574	0.0583544	0.0582169	0.00343415	0.382593	0.411319	0.0292018	0.923761
		lp132 H1 p10+2 42h plate1_A5_A05.fcs	PIRtight-mCitrine FF4-polyA	pLP299		19	1	0.282	0.888	0.96	0.0818	2867	0.154	11422	0.357	12006	0.054716			0.41039
		lp132 H1 p10+2 42h plate1_A6_A06.fcs	UBC-TFF4-tTA-TFF4-T375-T489-T708-polyA	pLP266		8.3	0.33	0.315	0.899	0.964	0.075	3247	0.134	13014	0.325	12168	0.0615802			0.440974
			TRE3G-mCherry-polyA	pLP271		18	1
			Ef1a-iRFP	pLP029		17	1
	lp132.3	lp132 H1 p10+2 42h plate1_A7_A07.fcs	Ef1a-spacer-PIT2-TFF6-TFF3-polyA	pLP294	Off	2.8	0.11	0.269	0.877	0.967	0.179	5914	0.166	17624	0.324	15322	0.213243	0.207633	0.0368261	0.589321	0.602044	0.0724193	0.22974
		lp132 H1 p10+2 42h plate1_A8_A08.fcs	PIRtight-mCitrine FF4-polyA	pLP299		19	1	0.274	0.918	0.976	0.181	4773	0.189	14578	0.362	14178	0.168324			0.536829
		lp132 H1 p10+2 42h plate1_A9_A09.fcs	UBC-TFF4-tTA-TFF4-T375-T489-T708-polyA	pLP266		25	1	0.235	0.923	0.988	0.177	6944	0.171	20252	0.329	15480	0.241333			0.679982
			TRE3G-mCherry-polyA	pLP271		18	1
			Ef1a-iRFP	pLP029		17	1
	lp132.4	lp132 H1 p10+2 42h plate1_A10_A10.fcs	Ef1a-spacer-PIT2-TFF6-TFF3-polyA	pLP294	Off	8.3	0.33	0.319	0.899	0.989	0.037	830	0.236	12503	0.361	14746	0.00576897	0.00773319	0.00170128	0.5543	0.598665	0.0388066	3.66553
		lp132 H1 p10+2 42h plate1_A11_A11.fcs	PIRtight-mCitrine FF4-polyA	pLP299		19	1	0.195	0.882	0.988	0.0536	1143	0.29	14964	0.418	16870	0.008688			0.615396
		lp132 H1 p10+2 42h plate1_A12_A12.fcs	UBC-TFF4-tTA-TFF4-T375-T489-T708-polyA	pLP266		2.8	0.11	0.265	0.92	0.993	0.0443	1250	0.276	14373	0.392	16158	0.00874259			0.626301
			TRE3G-mCherry-polyA	pLP271		18	1
			Ef1a-iRFP	pLP029		17	1
	lp132.5	lp132 H1 p10+2 42h plate1_B1_B01.fcs	Ef1a-spacer-PIT2-TFF6-TFF3-polyA	pLP294	Off	8.3	0.33	0.212	0.887	0.951	0.109	2708	0.246	13495	0.37	15059	0.0529758	0.0601236	0.00740365	0.595813	0.644129	0.0471121	1.44656
		lp132 H1 p10+2 42h plate1_B2_B02.fcs	PIRtight-mCitrine FF4-polyA	pLP299		19	1	0.185	0.862	0.955	0.127	3850	0.292	17050	0.419	17222	0.067759			0.689937
		lp132 H1 p10+2 42h plate1_B3_B03.fcs	UBC-TFF4-tTA-TFF4-T375-T489-T708-polyA	pLP266		8.3	0.33	0.231	0.878	0.952	0.13	3302	0.284	16389	0.403	17861	0.0596362			0.646636
			TRE3G-mCherry-polyA	pLP271		18	1
			Ef1a-iRFP	pLP029		17	1
	lp132.6	lp132 H1 p10+2 42h plate1_B4_B04.fcs	Ef1a-spacer-PIT2-TFF6-TFF3-polyA	pLP294	Off	8.3	0.33	0.2	0.88	0.95	0.199	6114	0.254	18761	0.355	17222	0.199006	0.17318	0.0239147	0.779431	0.720459	0.0513963	1.01098
		lp132 H1 p10+2 42h plate1_B5_B05.fcs	PIRtight-mCitrine FF4-polyA	pLP299		19	1	0.226	0.881	0.951	0.157	5533	0.221	15962	0.334	15414	0.168732			0.685201
		lp132 H1 p10+2 42h plate1_B6_B06.fcs	UBC-TFF4-tTA-TFF4-T375-T489-T708-polyA	pLP266		25	1	0.198	0.879	0.963	0.195	4916	0.258	17054	0.367	17207	0.151801			0.696746
			TRE3G-mCherry-polyA	pLP271		18	1
			Ef1a-iRFP	pLP029		17	1
	lp132.7	lp132 H1 p10+2 42h plate1_B7_B07.fcs	Ef1a-spacer-PIT2-TFF6-TFF3-polyA	pLP294	Off	25	1	0.246	0.857	0.969	0.0447	1138	0.303	11593	0.378	16293	0.00825956	0.00851625	0.000224233	0.570355	0.568765	0.0047443	3.34969
		lp132 H1 p10+2 42h plate1_B8_B08.fcs	PIRtight-mCitrine FF4-polyA	pLP299		19	1	0.231	0.838	0.98	0.0565	956	0.314	11250	0.401	15635	0.00861517			0.56343
		lp132 H1 p10+2 42h plate1_B9_B09.fcs	UBC-TFF4-tTA-TFF4-T375-T489-T708-polyA	pLP266		2.8	0.11	0.213	0.867	0.977	0.0543	1088	0.325	11998	0.398	17113	0.008674			0.57251
			TRE3G-mCherry-polyA	pLP271		18	1
			Ef1a-iRFP	pLP029		17	1
	lp132.8	lp132 H1 p10+2 42h plate1_B10_B10.fcs	Ef1a-spacer-PIT2-TFF6-TFF3-polyA	pLP294	Off	25	1	0.287	0.883	0.987	0.0885	2105	0.284	11818	0.372	15024	0.0333324	0.0353477	0.00266442	0.600529	0.564392	0.0334431	3.1177
		lp132 H1 p10+2 42h plate1_B11_B11.fcs	PIRtight-mCitrine FF4-polyA	pLP299		19	1	0.229	0.884	0.99	0.113	2171	0.313	11401	0.388	16479	0.0383686			0.558116
		lp132 H1 p10+2 42h plate1_B12_B12.fcs	UBC-TFF4-tTA-TFF4-T375-T489-T708-polyA	pLP266		8.3	0.33	0.254	0.909	0.989	0.112	1798	0.32	9795	0.401	14623	0.0343421			0.534532
			TRE3G-mCherry-polyA	pLP271		18	1
			Ef1a-iRFP	pLP029		17	1
	lp132.9	lp132 H1 p10+2 42h plate1_C1_C01.fcs	Ef1a-spacer-PIT2-TFF6-TFF3-polyA	pLP294	Off	25	1	0.229	0.901	0.964	0.17	2705	0.291	10812	0.375	14628	0.0838301	0.0942	0.00938386	0.573565	0.618676	0.0410912	2.9225
		lp132 H1 p10+2 42h plate1_C2_C02.fcs	PIRtight-mCitrine FF4-polyA	pLP299		19	1	0.255	0.894	0.958	0.167	3238	0.282	11803	0.347	15262	0.102106			0.628493
		lp132 H1 p10+2 42h plate1_C3_C03.fcs	UBC-TFF4-tTA-TFF4-T375-T489-T708-polyA	pLP266		25	1	0.256	0.84	0.949	0.163	2893	0.272	11729	0.341	14306	0.0966637			0.653969
			TRE3G-mCherry-polyA	pLP271		18	1
			Ef1a-iRFP	pLP029		17	1
	lp132.10	lp132 H1 p10+2 42h plate1_C4_C04.fcs	Ef1a-spacer-PIT2-T302a-T302b-polyA	pLP295	On	2.8	0.11	0.232	0.889	0.953	0.0376	2248	0.019	4147	0.36	12768	0.018389	0.0179999	0.0011205	0.017142	0.0195406	0.00216046
		lp132 H1 p10+2 42h plate1_C5_C05.fcs	PIRtight-mCitrine FF4-polyA	pLP299		19	1	0.274	0.859	0.961	0.0338	2274	0.0145	5658	0.324	12569	0.0188739			0.0201458
		lp132 H1 p10+2 42h plate1_C6_C06.fcs	UBC-TFF4-tTA-TFF4-T375-T489-T708-polyA	pLP266		2.8	0.11	0.297	0.919	0.969	0.0391	1814	0.0185	4887	0.338	12538	0.0167367			0.0213338
			TRE3G-mCherry-polyA	pLP271		18	1
			Ef1a-iRFP	pLP029		17	1
	lp132.11	lp132 H1 p10+2 42h plate1_C7_C07.fcs	Ef1a-spacer-PIT2-T302a-T302b-polyA	pLP295	On	2.8	0.11	0.258	0.878	0.977	0.0803	2651	0.0149	3446	0.333	12107	0.0528013	0.0537784	0.000910676	0.0127356	0.0139849	0.00370463
		lp132 H1 p10+2 42h plate1_C8_C08.fcs	PIRtight-mCitrine FF4-polyA	pLP299		19	1	0.261	0.858	0.98	0.0829	2306	0.0128	5027	0.317	11182	0.0539306			0.0181527
		lp132 H1 p10+2 42h plate1_C9_C09.fcs	UBC-TFF4-tTA-TFF4-T375-T489-T708-polyA	pLP266		8.3	0.33	0.264	0.884	0.984	0.0938	2129	0.0163	2483	0.32	11429	0.0546035			0.0110664
			TRE3G-mCherry-polyA	pLP271		18	1
			Ef1a-iRFP	pLP029		17	1
	lp132.12	lp132 H1 p10+2 42h plate1_C10_C10.fcs	Ef1a-spacer-PIT2-T302a-T302b-polyA	pLP295	On	2.8	0.11	0.294	0.891	0.986	0.0809	1845	0.0128	4943	0.335	11106	0.0401183	0.0477015	0.00802155	0.0170058	0.0206104	0.00652076
		lp132 H1 p10+2 42h plate1_C11_C11.fcs	PIRtight-mCitrine FF4-polyA	pLP299		19	1	0.278	0.877	0.989	0.0911	2060	0.0171	3906	0.356	11243	0.0468871			0.0166877
		lp132 H1 p10+2 42h plate1_C12_C12.fcs	UBC-TFF4-tTA-TFF4-T375-T489-T708-polyA	pLP266		25	1	0.333	0.905	0.992	0.0719	2736	0.0136	7255	0.331	10594	0.0560992			0.0281377
			TRE3G-mCherry-polyA	pLP271		18	1
			Ef1a-iRFP	pLP029		17	1
	lp132.13	lp132 H1 p10+2 42h plate1_D1_D01.fcs	Ef1a-spacer-PIT2-T302a-T302b-polyA	pLP295	On	8.3	0.33	0.192	0.895	0.959	0.0451	2194	0.0536	9528	0.343	13737	0.0210004	0.0283462	0.0102109	0.108388	0.141449	0.0344451
		lp132 H1 p10+2 42h plate1_D2_D02.fcs	PIRtight-mCitrine FF4-polyA	pLP299		19	1	0.217	0.864	0.956	0.0485	2522	0.0536	13183	0.362	14060	0.0240322			0.138831
		lp132 H1 p10+2 42h plate1_D3_D03.fcs	UBC-TFF4-tTA-TFF4-T375-T489-T708-polyA	pLP266		2.8	0.11	0.223	0.857	0.961	0.0509	3853	0.0524	16571	0.362	13542	0.040006			0.177129
			TRE3G-mCherry-polyA	pLP271		18	1
			Ef1a-iRFP	pLP029		17	1
	lp132.14	lp132 H1 p10+2 42h plate1_D4_D04.fcs	Ef1a-spacer-PIT2-T302a-T302b-polyA	pLP295	On	8.3	0.33	0.228	0.852	0.952	0.0954	3091	0.0427	8569	0.309	13278	0.0718714	0.0869722	0.0137464	0.0891799	0.112624	0.0217442
		lp132 H1 p10+2 42h plate1_D5_D05.fcs	PIRtight-mCitrine FF4-polyA	pLP299		19	1	0.21	0.867	0.956	0.108	3725	0.0491	10578	0.319	13968	0.090287			0.116563
		lp132 H1 p10+2 42h plate1_D6_D06.fcs	UBC-TFF4-tTA-TFF4-T375-T489-T708-polyA	pLP266		8.3	0.33	0.274	0.883	0.954	0.113	3809	0.0518	11117	0.326	13369	0.0987581			0.13213
			TRE3G-mCherry-polyA	pLP271		18	1
			Ef1a-iRFP	pLP029		17	1
	lp132.15	lp132 H1 p10+2 42h plate1_D7_D07.fcs	Ef1a-spacer-PIT2-T302a-T302b-polyA	pLP295	On	8.3	0.33	0.174	0.865	0.964	0.187	4076	0.0414	10434	0.312	14773	0.165368	0.175081	0.00954931	0.0937191	0.0979709	0.0106672
		lp132 H1 p10+2 42h plate1_D8_D08.fcs	PIRtight-mCitrine FF4-polyA	pLP299		19	1	0.192	0.87	0.97	0.181	4346	0.0472	10461	0.298	15048	0.175418			0.110108
		lp132 H1 p10+2 42h plate1_D9_D09.fcs	UBC-TFF4-tTA-TFF4-T375-T489-T708-polyA	pLP266		25	1	0.204	0.884	0.983	0.188	4308	0.0439	9010	0.32	13721	0.184458			0.0900852
			TRE3G-mCherry-polyA	pLP271		18	1
			Ef1a-iRFP	pLP029		17	1
	lp132.16	lp132 H1 p10+2 42h plate1_D10_D10.fcs	Ef1a-spacer-PIT2-T302a-T302b-polyA	pLP295	On	25	1	0.26	0.914	0.984	0.0431	3279	0.0997	13964	0.333	14327	0.0296223	0.0285268	0.00476211	0.291814	0.32944	0.0427617
		lp132 H1 p10+2 42h plate1_D11_D11.fcs	PIRtight-mCitrine FF4-polyA	pLP299		19	1	0.214	0.877	0.989	0.0525	2273	0.109	17655	0.36	14219	0.0233124			0.375944
		lp132 H1 p10+2 42h plate1_D12_D12.fcs	UBC-TFF4-tTA-TFF4-T375-T489-T708-polyA	pLP266		2.8	0.11	0.226	0.928	0.986	0.0579	2712	0.111	13891	0.365	13178	0.0326457			0.320564
			TRE3G-mCherry-polyA	pLP271		18	1
			Ef1a-iRFP	pLP029		17	1
	lp132.17	lp132 H1 p10+2 42h plate1_E1_E01.fcs	Ef1a-spacer-PIT2-T302a-T302b-polyA	pLP295	ON	25	1	0.13	0.89	0.952	0.13	4595	0.108	17127	0.346	13601	0.126935	0.110204	0.0361598	0.393059	0.368005	0.0616576
		lp132 H1 p10+2 42h plate1_E2_E02.fcs	PIRtight-mCitrine FF4-polyA	pLP299		19	1	0.142	0.891	0.943	0.121	5543	0.112	18333	0.314	15826	0.134968			0.413191
		lp132 H1 p10+2 42h plate1_E3_E03.fcs	UBC-TFF4-tTA-TFF4-T375-T489-T708-polyA	pLP266		8.3	0.33	0.131	0.856	0.947	0.111	3460	0.104	16004	0.36	15527	0.0687083			0.297764
			TRE3G-mCherry-polyA	pLP271		18	1
			Ef1a-iRFP	pLP029		17	1
	lp132.18	lp132 H1 p10+2 42h plate1_E4_E04.fcs	Ef1a-spacer-PIT2-T302a-T302b-polyA	pLP295	On	25	1	0.181	0.861	0.954	0.197	6304	0.104	18504	0.304	16206	0.252077	0.2753	0.0334817	0.390616	0.4251	0.0565278
		lp132 H1 p10+2 42h plate1_E5_E05.fcs	PIRtight-mCitrine FF4-polyA	pLP299		19	1	0.173	0.881	0.95	0.236	7773	0.112	25603	0.335	17457	0.31368			0.490337
		lp132 H1 p10+2 42h plate1_E6_E06.fcs	UBC-TFF4-tTA-TFF4-T375-T489-T708-polyA	pLP266		25	1	0.197	0.877	0.944	0.19	6561	0.0911	20743	0.296	16189	0.260143			0.394347
			TRE3G-mCherry-polyA	pLP271		18	1
			Ef1a-iRFP	pLP029		17	1
	Hes2 rtTA PIT2 (high Act1)
Cell Line	Sample ID	Sample ID_replicate	Plasmid Description	Plasmid Code	Configuration (On or Off)	Plasmid amount / 96 well (ng)	Molar ratio btw plasmids	f live	f single cells	f DAPI-	f mCherry	mean mCherry	f mCitrine	mean mCitrine	f iRFP	mean iRFP	Cherry rel.U.	Average mCherry (rel.U)	s.d. mCherry (rel.U.)	mCitrine (rel.U.)	Average mCitrne (rel.U.)	s.d. mCitrine (rel.U.)	On / Off ratio
H1	lp132.19	lp132 Hes2 p28+2 42h plate1_E7_E07.fcs	Ef1a-spacer-rtTA-TFF6-TFF3-polyA	pLP292	Off	2.8	0.11	0.304	0.924	0.988	0.006	109	0.0799	14598	0.208	6532	0.000481358	0.00117103	0.000643165	0.858481	0.86641	0.0413366	8.38324
		lp132 Hes2 p28+2 42h plate1_E8_E08.fcs	TRE3G-Citrine FF4-polyA	pLP275		19	1	0.277	0.941	0.991	0.0065	280	0.0847	15328	0.206	6917	0.00127728			0.911137
		lp132 Hes2 p28+2 42h plate1_E9_E09.fcs	UBC-TFF4-PIT2-TFF4 T375 T489	pLP265		2.8	0.11	0.3	0.902	0.986	0.0053	376	0.0749	12581	0.201	5651	0.00175446			0.829613
			PIRtight-mCherry-polyA	pLP269		18	1
			Ef1a-iRFP	pLP029		17	1
	lp132.20	lp132 Hes2 p28+2 42h plate1_E10_E10.fcs	Ef1a-spacer-rtTA-TFF6-TFF3-polyA	pLP292	Off	2.8	0.11	0.212	0.976	0.988	0.009	285	0.101	15236	0.198	5498	0.00235623	0.00259179	0.000524531	1.41359	1.0875	0.301943	22.5882
		lp132 Hes2 p28+2 42h plate1_E11_E11.fcs	TRE3G-Citrine FF4-polyA	pLP275		19	1	0.267	0.906	0.982	0.0085	495	0.0811	16758	0.184	7162	0.0031928			1.03131
		lp132 Hes2 p28+2 42h plate1_E12_E12.fcs	UBC-TFF4-PIT2-TFF4 T375 T489	pLP265		8.3	0.33	0.258	0.941	0.983	0.0064	402	0.0687	13753	0.179	6456	0.00222633			0.817594
			PIRtight-mCherry-polyA	pLP269		18	1
			Ef1a-iRFP	pLP029		17	1
	lp132.21	lp132 Hes2 p28+2 42h plate1_F1_F01.fcs	Ef1a-spacer-rtTA-TFF6-TFF3-polyA	pLP292	Off	2.8	0.11	0.147	0.951	0.972	0.0153	1573	0.0626	18591	0.17	7857	0.0180183	0.0187931	0.000957258	0.871307	0.906728	0.0316257	4.67667
		lp132 Hes2 p28+2 42h plate1_F2_F02.fcs	TRE3G-Citrine FF4-polyA	pLP275		19	1	0.175	0.938	0.982	0.0203	1520	0.0774	20089	0.192	8688	0.0184977			0.932134
		lp132 Hes2 p28+2 42h plate1_F3_F03.fcs	UBC-TFF4-PIT2-TFF4 T375 T489	pLP265		25	1	0.223	0.942	0.982	0.0207	1523	0.0801	18165	0.183	8673	0.0198632			0.916743
			PIRtight-mCherry-polyA	pLP269		18	1
			Ef1a-iRFP	pLP029		17	1
	lp132.22	lp132 Hes2 p28+2 42h plate1_F4_F04.fcs	Ef1a-spacer-rtTA-TFF6-TFF3-polyA	pLP292	Off	8.3	0.33	0.245	0.915	0.983	0.0087	160	0.134	15112	0.206	8906	0.000758734	0.000779785	0.000148432	1.10377	1.13505	0.0543146	15.2453
		lp132 Hes2 p28+2 42h plate1_F5_F05.fcs	TRE3G-Citrine FF4-polyA	pLP275		19	1	0.238	0.94	0.986	0.0071	209	0.123	14200	0.191	8286	0.000937619			1.10361
		lp132 Hes2 p28+2 42h plate1_F6_F06.fcs	UBC-TFF4-PIT2-TFF4 T375 T489	pLP265		2.8	0.11	0.235	0.917	0.979	0.0098	122	0.14	15908	0.225	8264	0.000643003			1.19776
			PIRtight-mCherry-polyA	pLP269		18	1
			Ef1a-iRFP	pLP029		17	1
	lp132.23	lp132 Hes2 p28+2 42h plate1_F7_F07.fcs	Ef1a-spacer-rtTA-TFF6-TFF3-polyA	pLP292	Off	8.3	0.33	0.27	0.933	0.985	0.0104	283	0.129	16065	0.205	7912	0.00181459	0.00216693	0.000702246	1.2777	1.30694	0.0259663	9.88544
		lp132 Hes2 p28+2 42h plate1_F8_F08.fcs	TRE3G-Citrine FF4-polyA	pLP275		19	1	0.313	0.935	0.988	0.009	251	0.12	14607	0.192	6878	0.00171062			1.32733
		lp132 Hes2 p28+2 42h plate1_F9_F09.fcs	UBC-TFF4-PIT2-TFF4 T375 T489	pLP265		8.3	0.33	0.259	0.92	0.988	0.012	399	0.137	15454	0.209	7699	0.00297559			1.31577
			PIRtight-mCherry-polyA	pLP269		18	1
			Ef1a-iRFP	pLP029		17	1
	lp132.24	lp132 Hes2 p28+2 42h plate1_F10_F10.fcs	Ef1a-spacer-rtTA-TFF6-TFF3-polyA	pLP292	Off	8.3	0.33	0.238	0.917	0.982	0.021	763	0.123	15761	0.178	7945	0.01133	0.0115446	0.001068	1.3708	1.23209	0.12389	5.40747
		lp132 Hes2 p28+2 42h plate1_F11_F11.fcs	TRE3G-Citrine FF4-polyA	pLP275		19	1	0.287	0.899	0.976	0.0158	823	0.115	12726	0.164	7480	0.0106001			1.19301
		lp132 Hes2 p28+2 42h plate1_F12_F12.fcs	UBC-TFF4-PIT2-TFF4 T375 T489	pLP265		25	1	0.179	0.922	0.971	0.0148	1045	0.0903	15268	0.147	8282	0.0127036			1.13245
			PIRtight-mCherry-polyA	pLP269		18	1
			Ef1a-iRFP	pLP029		17	1
	lp132.25	lp132 Hes2 p28+2 42h plate1_G1_G01.fcs	Ef1a-spacer-rtTA-TFF6-TFF3-polyA	pLP292	Off	25	1	0.0795	0.957	0.95	0.0091	3592	0.179	12904	0.229	17694	0.00806708	0.00358069	0.00395916	0.570054	0.585117	0.0774611	1.79454
		lp132 Hes2 p28+2 42h plate1_G2_G02.fcs	TRE3G-Citrine FF4-polyA	pLP275		19	1	0.0728	0.956	0.956	0.0125	961	0.215	13746	0.276	20740	0.00209853			0.516294
		lp132 Hes2 p28+2 42h plate1_G3_G03.fcs	UBC-TFF4-PIT2-TFF4 T375 T489	pLP265		2.8	0.11	0.12	0.93	0.971	0.0115	219	0.198	14762	0.25	17476	0.000576448			0.669003
			PIRtight-mCherry-polyA	pLP269		18	1
			Ef1a-iRFP	pLP029		17	1
	lp132.26	lp132 Hes2 p28+2 42h plate1_G4_G04.fcs	Ef1a-spacer-rtTA-TFF6-TFF3-polyA	pLP292	Off	25	1	0.105	0.935	0.958	0.0285	396	0.217	13146	0.286	18463	0.00213733	0.00523469	0.00351449	0.540238	0.566726	0.0392694	1.85147
		lp132 Hes2 p28+2 42h plate1_G5_G05.fcs	TRE3G-Citrine FF4-polyA	pLP275		19	1	0.11	0.925	0.958	0.0244	1837	0.193	15694	0.266	18611	0.00905415			0.611842
		lp132 Hes2 p28+2 42h plate1_G6_G06.fcs	UBC-TFF4-PIT2-TFF4 T375 T489	pLP265		8.3	0.33	0.107	0.941	0.961	0.0277	871	0.202	14507	0.264	20252	0.00451259			0.548097
			PIRtight-mCherry-polyA	pLP269		18	1
			Ef1a-iRFP	pLP029		17	1
	lp132.27	lp132 Hes2 p28+2 42h plate1_G7_G07.fcs	Ef1a-spacer-rtTA-TFF6-TFF3-polyA	pLP292	Off	25	1	0.115	0.947	0.97	0.0362	2017	0.156	14372	0.185	18461	0.021379	0.0169462	0.0042864	0.65647	0.687701	0.0270733	1.56752
		lp132 Hes2 p28+2 42h plate1_G8_G08.fcs	TRE3G-Citrine FF4-polyA	pLP275		19	1	0.187	0.903	0.979	0.0209	1177	0.107	12631	0.149	12875	0.012823			0.704511
		lp132 Hes2 p28+2 42h plate1_G9_G09.fcs	UBC-TFF4-PIT2-TFF4 T375 T489	pLP265		25	1	0.15	0.901	0.976	0.0297	1585	0.153	12985	0.181	15633	0.0166366			0.702122
			PIRtight-mCherry-polyA	pLP269		18	1
			Ef1a-iRFP	pLP029		17	1
	lp132.28	lp132 Hes2 p28+2 42h plate1_G10_G10.fcs	Ef1a-spacer-rtTA-T302a-T302b-polyA	pLP293	On	2.8	0.11	0.262	0.904	0.982	0.0046	2643	0.005	8110	0.223	8056	0.00676754	0.00981704	0.0074432	0.0225718	0.0403685	0.0182017
		lp132 Hes2 p28+2 42h plate1_G11_G11.fcs	TRE3G-Citrine FF4-polyA	pLP275		19	1	0.284	0.931	0.98	0.0043	1539	0.0039	15325	0.21	7190	0.00438287			0.0395837
		lp132 Hes2 p28+2 42h plate1_G12_G12.fcs	UBC-TFF4-PIT2-TFF4 T375 T489	pLP265		2.8	0.11	0.351	0.858	0.983	0.00081	56.8	0.00052	285	0.006	419	0.0183007			0.0589499
			PIRtight-mCherry-polyA	pLP269		18	1
			Ef1a-iRFP	pLP029		17	1
	lp132.29	lp132 Hes2 p28+2 42h plate1_H1_H01.fcs	Ef1a-spacer-rtTA-T302a-T302b-polyA	pLP293	On	2.8	0.11	0.0394	0.956	0.955	0.0178	10987	0.0082	8778	0.275	9496	0.0748903	0.0585437	0.014198	0.0275636	0.0302224	0.00753849
		lp132 Hes2 p28+2 42h plate1_H2_H02.fcs	TRE3G-Citrine FF4-polyA	pLP275		19	1	0.0909	0.953	0.964	0.0215	7300	0.0081	14585	0.261	11687	0.0514538			0.03873
		lp132 Hes2 p28+2 42h plate1_H3_H03.fcs	UBC-TFF4-PIT2-TFF4 T375 T489	pLP265		8.3	0.33	0.0971	0.935	0.963	0.0172	7594	0.0046	14042	0.289	9170	0.0492869			0.0243736
			PIRtight-mCherry-polyA	pLP269		18	1
			Ef1a-iRFP	pLP029		17	1
	lp132.30	lp132 Hes2 p28+2 42h plate1_H4_H04.fcs	Ef1a-spacer-rtTA-T302a-T302b-polyA	pLP293	On	2.8	0.11	0.1	0.944	0.969	0.0321	5242	0.0046	11207	0.174	10211	0.0947075	0.0878891	0.0530071	0.0290155	0.021991	0.0105915
		lp132 Hes2 p28+2 42h plate1_H5_H05.fcs	TRE3G-Citrine FF4-polyA	pLP275		19	1	0.0985	0.957	0.984	0.0247	10121	0.007	7069	0.202	9023	0.137157			0.027149
		lp132 Hes2 p28+2 42h plate1_H6_H06.fcs	UBC-TFF4-PIT2-TFF4 T375 T489	pLP265		25	1	0.0825	0.954	0.991	0.028	1862	0.0022	7309	0.201	8156	0.0318027			0.00980861
			PIRtight-mCherry-polyA	pLP269		18	1
			Ef1a-iRFP	pLP029		17	1
	lp132.31	lp132 Hes2 p28+2 42h plate1_H7_H07.fcs	Ef1a-spacer-rtTA-T302a-T302b-polyA	pLP293	On	8.3	0.33	0.136	0.928	0.981	0.0099	2855	0.0129	28475	0.206	10382	0.0132158	0.011888	0.0064477	0.171753	0.106029	0.0636765
		lp132 Hes2 p28+2 42h plate1_H8_H08.fcs	TRE3G-Citrine FF4-polyA	pLP275		19	1	0.14	0.943	0.978	0.0063	4307	0.0093	16892	0.181	8533	0.0175685			0.101715
		lp132 Hes2 p28+2 42h plate1_H9_H09.fcs	UBC-TFF4-PIT2-TFF4 T375 T489	pLP265		2.8	0.11	0.163	0.905	0.981	0.0041	2013	0.0056	13476	0.191	8855	0.00487984			0.0446197
			PIRtight-mCherry-polyA	pLP269		18	1
			Ef1a-iRFP	pLP029		17	1
	lp132.32	lp132 Hes2 p28+2 42h plate1_H10_H10.fcs	Ef1a-spacer-rtTA-T302a-T302b-polyA	pLP293	On	8.3	0.33	0.13	0.955	0.976	0.0138	2683	0.0115	23639	0.217	8698	0.0196165	0.0214211	0.00308934	0.144028	0.128036	0.0502685
		lp132 Hes2 p28+2 42h plate1_H11_H11.fcs	TRE3G-Citrine FF4-polyA	pLP275		19	1	0.096	0.945	0.961	0.0151	2805	0.0091	16980	0.258	8351	0.0196586			0.0717168
		lp132 Hes2 p28+2 42h plate1_H12_H12.fcs	UBC-TFF4-PIT2-TFF4 T375 T489	pLP265		8.3	0.33	0.119	0.96	0.98	0.011	2713	0.008	25134	0.146	8180	0.0249883			0.168363
			PIRtight-mCherry-polyA	pLP269		18	1
			Ef1a-iRFP	pLP029		17	1
	lp132.33	lp132 Hes2 p28+2 42h plate2_A1_A01.fcs	Ef1a-spacer-rtTA-T302a-T302b-polyA	pLP293	On	8.3	0.33	0.102	0.927	0.976	0.0296	2252	0.0064	20122	0.152	8794	0.0498689	0.0624269	0.0188552	0.0963432	0.106017	0.0486369
		lp132 Hes2 p28+2 42h plate2_A2_A02.fcs	TRE3G-Citrine FF4-polyA	pLP275		19	1	0.14	0.918	0.969	0.035	2423	0.0102	9818	0.181	8790	0.0533033			0.0629442
		lp132 Hes2 p28+2 42h plate2_A3_A03.fcs	UBC-TFF4-PIT2-TFF4 T375 T489	pLP265		25	1	0.135	0.91	0.978	0.0308	4809	0.0125	22367	0.175	10063	0.0841085			0.158764
			PIRtight-mCherry-polyA	pLP269		18	1
			Ef1a-iRFP	pLP029		17	1
	lp132.34	lp132 Hes2 p28+2 42h plate2_A4_A04.fcs	Ef1a-spacer-rtTA-T302a-T302b-polyA	pLP293	On	25	1	0.151	0.866	0.968	0.0047	876	0.0265	16128	0.134	8375	0.0036687	0.00642567	0.00351345	0.380835	0.371082	0.0307523
		lp132 Hes2 p28+2 42h plate2_A5_A05.fcs	TRE3G-Citrine FF4-polyA	pLP275		19	1	0.151	0.871	0.963	0.0051	2136	0.0231	17978	0.131	8010	0.0103817			0.395776
		lp132 Hes2 p28+2 42h plate2_A6_A06.fcs	UBC-TFF4-PIT2-TFF4 T375 T489	pLP265		2.8	0.11	0.151	0.872	0.974	0.0043	1062	0.0235	12516	0.12	7281	0.00522662			0.336636
			PIRtight-mCherry-polyA	pLP269		18	1
			Ef1a-iRFP	pLP029		17	1
	lp132.35	lp132 Hes2 p28+2 42h plate2_A7_A07.fcs	Ef1a-spacer-rtTA-T302a-T302b-polyA	pLP293	ON	25	1	0.215	0.906	0.973	0.0072	1478	0.0219	11843	0.117	7271	0.0125091	0.0096919	0.00244158	0.304878	0.331313	0.0283169
		lp132 Hes2 p28+2 42h plate2_A8_A08.fcs	TRE3G-Citrine FF4-polyA	pLP275		19	1	0.186	0.901	0.973	0.008	863	0.0238	12508	0.116	7105	0.00837681			0.361196
		lp132 Hes2 p28+2 42h plate2_A9_A09.fcs	UBC-TFF4-PIT2-TFF4 T375 T489	pLP265		8.3	0.33	0.189	0.858	0.978	0.0059	1126	0.0261	10190	0.121	6704	0.00818976			0.327865
			PIRtight-mCherry-polyA	pLP269		18	1
			Ef1a-iRFP	pLP029		17	1
	lp132.36	lp132 Hes2 p28+2 42h plate2_A10_A10.fcs	Ef1a-spacer-rtTA-T302a-T302b-polyA	pLP293	On	25	1	0.193	0.871	0.977	0.0132	1082	0.0208	14575	0.103	6018	0.0230416	0.0265635	0.0033445	0.489083	0.434984	0.0808644
		lp132 Hes2 p28+2 42h plate2_A11_A11.fcs	TRE3G-Citrine FF4-polyA	pLP275		19	1	0.204	0.87	0.972	0.0164	1032	0.0217	13712	0.109	5761	0.0269525			0.473845
		lp132 Hes2 p28+2 42h plate2_A12_A12.fcs	UBC-TFF4-PIT2-TFF4 T375 T489	pLP265		25	1	0.207	0.886	0.967	0.0121	1376	0.0178	10773	0.098	5721	0.0296965			0.342026
			PIRtight-mCherry-polyA	pLP269		18	1
			Ef1a-iRFP	pLP029		17	1
PIT2 tTA (high Act1)
Cell line	Sample ID	Sample ID_replicate	Plasmid Description	Plasmid Code	Configuration (On or Off)	Plasmid amount / 96 well (ng)	Molar ratio btw plasmids	f live	f single cells	f DAPI-	f mCherry	mean mCherry	f mCitrine	mean mCitrine	f iRFP	mean iRFP	Cherry rel.U.	Average mCherry (rel.U)	s.d. mCherry (rel.U.)	mCitrine (rel.U.)	Average mCitrne (rel.U.)	s.d. mCitrine (rel.U.)	On / Off ratio
HES-2	lp132.1	lp132 Hes2 p28+2 42h plate1_A1_A01.fcs	Ef1a-spacer-PIT2-TFF6-TFF3-polyA	pLP294	Off	2.8	0.11	0.24	0.964	0.982	0.0079	1275	0.0422	8809	0.197	5526	0.00925252	0.012414	0.00343086	0.341477	0.339404	0.0163086	2.71021
		lp132 Hes2 p28+2 42h plate1_A2_A02.fcs	PIRtight-mCitrine FF4-polyA	pLP299		19	1	0.233	0.945	0.985	0.0099	2513	0.0576	8663	0.254	6098	0.0160623			0.322159
		lp132 Hes2 p28+2 42h plate1_A3_A03.fcs	UBC-TFF4-tTA-TFF4-T375-T489-T708-polyA	pLP266		2.8	0.11	0.269	0.955	0.989	0.0113	1308	0.0435	10101	0.211	5873	0.0119273			0.354577
			TRE3G-mCherry-polyA	pLP271		18	1
			Ef1a-iRFP	pLP029		17	1
	lp132.2	lp132 Hes2 p28+2 42h plate1_A4_A04.fcs	Ef1a-spacer-PIT2-TFF6-TFF3-polyA	pLP294	Off	2.8	0.11	0.275	0.967	0.99	0.0284	3193	0.049	8294	0.239	5461	0.069478	0.0667665	0.00276582	0.31138	0.317581	0.0728472	0.270403
		lp132 Hes2 p28+2 42h plate1_A5_A05.fcs	PIRtight-mCitrine FF4-polyA	pLP299		19	1	0.288	0.947	0.986	0.0257	3210	0.0449	10807	0.222	5557	0.0668721			0.393331
		lp132 Hes2 p28+2 42h plate1_A6_A06.fcs	UBC-TFF4-tTA-TFF4-T375-T489-T708-polyA	pLP266		8.3	0.33	0.305	0.931	0.986	0.0201	3284	0.0367	6976	0.213	4846	0.0639494			0.248033
			TRE3G-mCherry-polyA	pLP271		18	1
			Ef1a-iRFP	pLP029		17	1
	lp132.3	lp132 Hes2 p28+2 42h plate1_A7_A07.fcs	Ef1a-spacer-PIT2-TFF6-TFF3-polyA	pLP294	Off	2.8	0.11	0.3	0.943	0.988	0.0704	2933	0.0418	10437	0.18	5483	0.209216	0.191513	0.032517	0.44204	0.415881	0.0596815	1.13238
		lp132 Hes2 p28+2 42h plate1_A8_A08.fcs	PIRtight-mCitrine FF4-polyA	pLP299		19	1	0.313	0.955	0.988	0.0567	2421	0.0368	8420	0.175	5094	0.153986			0.347587
		lp132 Hes2 p28+2 42h plate1_A9_A09.fcs	UBC-TFF4-tTA-TFF4-T375-T489-T708-polyA	pLP266		25	1	0.297	0.932	0.986	0.0673	2738	0.0389	10266	0.167	5221	0.211338			0.458016
			TRE3G-mCherry-polyA	pLP271		18	1
			Ef1a-iRFP	pLP029		17	1
	lp132.4	lp132 Hes2 p28+2 42h plate1_A10_A10.fcs	Ef1a-spacer-PIT2-TFF6-TFF3-polyA	pLP294	Off	8.3	0.33	0.326	0.929	0.991	0.0096	619	0.0656	9129	0.2	5235	0.00567564	0.00912725	0.00393807	0.571979	0.490439	0.0706948	3.67075
		lp132 Hes2 p28+2 42h plate1_A11_A11.fcs	PIRtight-mCitrine FF4-polyA	pLP299		19	1	0.271	0.901	0.987	0.0099	846	0.0697	6567	0.189	5346	0.00828924			0.453011
		lp132 Hes2 p28+2 42h plate1_A12_A12.fcs	UBC-TFF4-tTA-TFF4-T375-T489-T708-polyA	pLP266		2.8	0.11	0.334	0.935	0.988	0.0068	1162	0.0437	6015	0.134	4395	0.0134169			0.446327
			TRE3G-mCherry-polyA	pLP271		18	1
			Ef1a-iRFP	pLP029		17	1
	lp132.5	lp132 Hes2 p28+2 42h plate1_B1_B01.fcs	Ef1a-spacer-PIT2-TFF6-TFF3-polyA	pLP294	Off	8.3	0.33	0.293	0.938	0.979	0.0239	2250	0.0687	7152	0.187	6796	0.0423141	0.0470914	0.00461276	0.386624	0.438444	0.0455533	2.18433
		lp132 Hes2 p28+2 42h plate1_B2_B02.fcs	PIRtight-mCitrine FF4-polyA	pLP299		19	1	0.3	0.937	0.985	0.0275	2640	0.0741	8682	0.198	7117	0.0515198			0.456537
		lp132 Hes2 p28+2 42h plate1_B3_B03.fcs	UBC-TFF4-tTA-TFF4-T375-T489-T708-polyA	pLP266		8.3	0.33	0.277	0.948	0.984	0.0421	2092	0.097	9037	0.229	8107	0.0474404			0.472172
			TRE3G-mCherry-polyA	pLP271		18	1
			Ef1a-iRFP	pLP029		17	1
	lp132.6	lp132 Hes2 p28+2 42h plate1_B4_B04.fcs	Ef1a-spacer-PIT2-TFF6-TFF3-polyA	pLP294	Off	8.3	0.33	0.32	0.924	0.986	0.0603	2658	0.0698	8832	0.178	7111	0.126626	0.12743	0.00523483	0.487039	0.470866	0.0267835	1.63241
		lp132 Hes2 p28+2 42h plate1_B5_B05.fcs	PIRtight-mCitrine FF4-polyA	pLP299		19	1	0.315	0.943	0.983	0.0558	2605	0.0599	8026	0.169	6466	0.133021			0.43995
		lp132 Hes2 p28+2 42h plate1_B6_B06.fcs	UBC-TFF4-tTA-TFF4-T375-T489-T708-polyA	pLP266		25	1	0.36	0.951	0.986	0.0635	2012	0.0622	8133	0.164	6352	0.122644			0.485609
			TRE3G-mCherry-polyA	pLP271		18	1
			Ef1a-iRFP	pLP029		17	1
	lp132.7	lp132 Hes2 p28+2 42h plate1_B7_B07.fcs	Ef1a-spacer-PIT2-TFF6-TFF3-polyA	pLP294	Off	25	1	0.333	0.965	0.985	0.0101	829	0.091	5642	0.178	6380	0.00737285	0.00718809	0.00270676	0.452099	0.495718	0.0379509	4.21394
		lp132 Hes2 p28+2 42h plate1_B8_B08.fcs	PIRtight-mCitrine FF4-polyA	pLP299		19	1	0.39	0.943	0.988	0.0093	894	0.0768	5678	0.159	5337	0.00979775			0.513881
		lp132 Hes2 p28+2 42h plate1_B9_B09.fcs	UBC-TFF4-tTA-TFF4-T375-T489-T708-polyA	pLP266		2.8	0.11	0.408	0.939	0.988	0.0087	394	0.0735	5532	0.154	5066	0.00439369			0.521175
			TRE3G-mCherry-polyA	pLP271		18	1
			Ef1a-iRFP	pLP029		17	1
	lp132.8	lp132 Hes2 p28+2 42h plate1_B10_B10.fcs	Ef1a-spacer-PIT2-TFF6-TFF3-polyA	pLP294	Off	25	1	0.402	0.945	0.988	0.0302	1135	0.0762	5388	0.157	5332	0.0409461	0.0357577	0.00451397	0.490448	0.479497	0.0154338	3.17997
		lp132 Hes2 p28+2 42h plate1_B11_B11.fcs	PIRtight-mCitrine FF4-polyA	pLP299		19	1	0.428	0.959	0.986	0.0215	969	0.0616	4772	0.136	4680	0.0327324			0.461845
		lp132 Hes2 p28+2 42h plate1_B12_B12.fcs	UBC-TFF4-tTA-TFF4-T375-T489-T708-polyA	pLP266		8.3	0.33	0.365	0.948	0.984	0.0203	996	0.0533	5490	0.117	5144	0.0335945			0.486198
			TRE3G-mCherry-polyA	pLP271		18	1
			Ef1a-iRFP	pLP029		17	1
	lp132.9	lp132 Hes2 p28+2 42h plate1_C1_C01.fcs	Ef1a-spacer-PIT2-TFF6-TFF3-polyA	pLP294	Off	25	1	0.249	0.941	0.977	0.0513	2140	0.0849	7012	0.169	7257	0.0895132	0.0973534	0.0068583	0.485407	0.487914	0.00486629	2.29148
		lp132 Hes2 p28+2 42h plate1_C2_C02.fcs	PIRtight-mCitrine FF4-polyA	pLP299		19	1	0.231	0.913	0.979	0.0644	2329	0.108	6833	0.203	7366	0.100306			0.493523
		lp132 Hes2 p28+2 42h plate1_C3_C03.fcs	UBC-TFF4-tTA-TFF4-T375-T489-T708-polyA	pLP266		25	1	0.285	0.912	0.982	0.0583	2139	0.0957	6179	0.177	6891	0.102241			0.484813
			TRE3G-mCherry-polyA	pLP271		18	1
			Ef1a-iRFP	pLP029		17	1
	lp132.10	lp132 Hes2 p28+2 42h plate1_C4_C04.fcs	Ef1a-spacer-PIT2-T302a-T302b-polyA	pLP295	On	2.8	0.11	0.294	0.92	0.986	0.0143	2153	0.0037	9000	0.235	6101	0.0214739	0.0336447	0.0160225	0.023226	0.0263201	0.00267991
		lp132 Hes2 p28+2 42h plate1_C5_C05.fcs	PIRtight-mCitrine FF4-polyA	pLP299		19	1	0.305	0.918	0.987	0.0105	3149	0.0036	9237	0.223	5360	0.0276626			0.0278204
		lp132 Hes2 p28+2 42h plate1_C6_C06.fcs	UBC-TFF4-tTA-TFF4-T375-T489-T708-polyA	pLP266		2.8	0.11	0.328	0.922	0.987	0.0141	3984	0.0036	8409	0.191	5678	0.0517976			0.0279137
			TRE3G-mCherry-polyA	pLP271		18	1
			Ef1a-iRFP	pLP029		17	1
	lp132.11	lp132 Hes2 p28+2 42h plate1_C7_C07.fcs	Ef1a-spacer-PIT2-T302a-T302b-polyA	pLP295	On	2.8	0.11	0.39	0.891	0.986	0.00084	84.1	0.0007	380	0.0064	522	0.0211458	0.0180539	0.00277674	0.0796216	0.034426	0.0391581
		lp132 Hes2 p28+2 42h plate1_C8_C08.fcs	PIRtight-mCitrine FF4-polyA	pLP299		19	1	0.391	0.905	0.987	0.00065	65.3	0.0004	71.7	0.0069	390	0.0157729			0.0106577
		lp132 Hes2 p28+2 42h plate1_C9_C09.fcs	UBC-TFF4-tTA-TFF4-T375-T489-T708-polyA	pLP266		8.3	0.33	0.397	0.883	0.988	0.00053	65.1	0.00034	76.5	0.0046	435	0.0172429			0.0129985
			TRE3G-mCherry-polyA	pLP271		18	1
			Ef1a-iRFP	pLP029		17	1
	lp132.12	lp132 Hes2 p28+2 42h plate1_C10_C10.fcs	Ef1a-spacer-PIT2-T302a-T302b-polyA	pLP295	On	2.8	0.11	0.292	0.901	0.985	0.0926	2409	0.0034	3819	0.188	4976	0.238457	0.216866	0.0195164	0.01388	0.0141768	0.00358497
		lp132 Hes2 p28+2 42h plate1_C11_C11.fcs	PIRtight-mCitrine FF4-polyA	pLP299		19	1	0.308	0.917	0.984	0.0706	2804	0.0032	5232	0.193	4846	0.211662			0.017901
		lp132 Hes2 p28+2 42h plate1_C12_C12.fcs	UBC-TFF4-tTA-TFF4-T375-T489-T708-polyA	pLP266		25	1	0.309	0.919	0.985	0.0556	2450	0.002	3652	0.153	4441	0.200479			0.0107495
			TRE3G-mCherry-polyA	pLP271		18	1
			Ef1a-iRFP	pLP029		17	1
	lp132.13	lp132 Hes2 p28+2 42h plate1_D1_D01.fcs	Ef1a-spacer-PIT2-T302a-T302b-polyA	pLP295	On	8.3	0.33	0.217	0.909	0.98	0.018	1383	0.011	7505	0.205	6662	0.0182279	0.0335039	0.0140703	0.0604484	0.0762454	0.0175627
		lp132 Hes2 p28+2 42h plate1_D2_D02.fcs	PIRtight-mCitrine FF4-polyA	pLP299		19	1	0.226	0.919	0.982	0.0132	3981	0.0103	10264	0.219	6601	0.0363507			0.0731307
		lp132 Hes2 p28+2 42h plate1_D3_D03.fcs	UBC-TFF4-tTA-TFF4-T375-T489-T708-polyA	pLP266		2.8	0.11	0.286	0.914	0.989	0.0179	3669	0.0099	13743	0.2	7149	0.0459331			0.0951572
			TRE3G-mCherry-polyA	pLP271		18	1
			Ef1a-iRFP	pLP029		17	1
	lp132.14	lp132 Hes2 p28+2 42h plate1_D4_D04.fcs	Ef1a-spacer-PIT2-T302a-T302b-polyA	pLP295	On	8.3	0.33	0.287	0.922	0.988	0.0355	3628	0.0087	12270	0.194	6151	0.107931	0.102863	0.0117691	0.0894574	0.0808135	0.0225713
		lp132 Hes2 p28+2 42h plate1_D5_D05.fcs	PIRtight-mCitrine FF4-polyA	pLP299		19	1	0.277	0.895	0.985	0.0389	3008	0.0106	12073	0.205	6384	0.0894089			0.0977855
		lp132 Hes2 p28+2 42h plate1_D6_D06.fcs	UBC-TFF4-tTA-TFF4-T375-T489-T708-polyA	pLP266		8.3	0.33	0.277	0.91	0.987	0.0438	3436	0.0108	6914	0.202	6697	0.111249			0.0551978
			TRE3G-mCherry-polyA	pLP271		18	1
			Ef1a-iRFP	pLP029		17	1
	lp132.15	lp132 Hes2 p28+2 42h plate1_D7_D07.fcs	Ef1a-spacer-PIT2-T302a-T302b-polyA	pLP295	On	8.3	0.33	0.339	0.916	0.987	0.0808	2368	0.008	7739	0.158	6323	0.191519	0.208018	0.0297661	0.0619719	0.0558947	0.0142401
		lp132 Hes2 p28+2 42h plate1_D8_D08.fcs	PIRtight-mCitrine FF4-polyA	pLP299		19	1	0.314	0.917	0.989	0.0769	2578	0.0073	5659	0.181	5760	0.190155			0.0396243
		lp132 Hes2 p28+2 42h plate1_D9_D09.fcs	UBC-TFF4-tTA-TFF4-T375-T489-T708-polyA	pLP266		25	1	0.354	0.912	0.989	0.0911	2664	0.0085	7785	0.168	5960	0.24238			0.0660879
			TRE3G-mCherry-polyA	pLP271		18	1
			Ef1a-iRFP	pLP029		17	1
	lp132.16	lp132 Hes2 p28+2 42h plate1_D10_D10.fcs	Ef1a-spacer-PIT2-T302a-T302b-polyA	pLP295	On	25	1	0.299	0.925	0.99	0.0228	2105	0.0267	11858	0.194	6584	0.0375747	0.0302902	0.00636755	0.247874	0.231112	0.0149421
		lp132 Hes2 p28+2 42h plate1_D11_D11.fcs	PIRtight-mCitrine FF4-polyA	pLP299		19	1	0.322	0.916	0.986	0.02	1472	0.0224	10809	0.185	5784	0.027513			0.226273
		lp132 Hes2 p28+2 42h plate1_D12_D12.fcs	UBC-TFF4-tTA-TFF4-T375-T489-T708-polyA	pLP266		2.8	0.11	0.267	0.912	0.984	0.0115	1915	0.0148	12650	0.159	5372	0.025783			0.219189
			TRE3G-mCherry-polyA	pLP271		18	1
			Ef1a-iRFP	pLP029		17	1
	lp132.17	lp132 Hes2 p28+2 42h plate1_E1_E01.fcs	Ef1a-spacer-PIT2-T302a-T302b-polyA	pLP295	ON	25	1	0.168	0.915	0.974	0.0412	3133	0.0233	16353	0.199	7322	0.088588	0.113708	0.0270389	0.261499	0.243402	0.0224307
		lp132 Hes2 p28+2 42h plate1_E2_E02.fcs	PIRtight-mCitrine FF4-polyA	pLP299		19	1	0.215	0.906	0.977	0.0361	5229	0.0215	13467	0.191	6944	0.142326			0.218306
		lp132 Hes2 p28+2 42h plate1_E3_E03.fcs	UBC-TFF4-tTA-TFF4-T375-T489-T708-polyA	pLP266		8.3	0.33	0.231	0.945	0.984	0.0532	3190	0.0267	14441	0.192	8020	0.110211			0.250399
			TRE3G-mCherry-polyA	pLP271		18	1
			Ef1a-iRFP	pLP029		17	1
	lp132.18	lp132 Hes2 p28+2 42h plate1_E4_E04.fcs	Ef1a-spacer-PIT2-T302a-T302b-polyA	pLP295	On	25	1	0.25	0.917	0.983	0.0719	4117	0.0153	15878	0.155	7103	0.268866	0.223083	0.0405974	0.220655	0.187305	0.0300971
		lp132 Hes2 p28+2 42h plate1_E5_E05.fcs	PIRtight-mCitrine FF4-polyA	pLP299		19	1	0.258	0.925	0.985	0.0655	3365	0.0148	12613	0.168	6852	0.19147			0.162164
		lp132 Hes2 p28+2 42h plate1_E6_E06.fcs	UBC-TFF4-tTA-TFF4-T375-T489-T708-polyA	pLP266		25	1	0.254	0.938	0.984	0.0684	3126	0.0135	13578	0.149	6869	0.208913			0.179098
			TRE3G-mCherry-polyA	pLP271		18	1
			Ef1a-iRFP	pLP029		17	1
