# Supplementary material for: Synthetic gene circuits for cell state detection and protein tuning in human pluripotent stem cells
Source: Mol Syst Biol. 2022 Nov 11;18(11):e10886. doi: 10.15252/msb.202110886 (PMC9650275; doi:10.15252/msb.202110886)
Supplement: Supplementary file 6 — Source Data for Figure 2 [file MSB-18-e10886-s009.zip]

Archive with 2 entries (2 files):
- MSB-2021-10886R_SourceDataForFigure2A.xlsx
- MSB-2021-10886R_SourceDataForFigure2C-D.xls
