# Supplementary material for: Synthetic gene circuits for cell state detection and protein tuning in human pluripotent stem cells
Source: Mol Syst Biol. 2022 Nov 11;18(11):e10886. doi: 10.15252/msb.202110886 (PMC9650275; doi:10.15252/msb.202110886)
Supplement: Supplementary file 6 — Source Data for Figure 2 [file MSB-18-e10886-s009.zip › MSB-2021-10886R_SourceDataForFigure2C-D.xls]

## Sheet: Figure 2C
Cell Line	Sample ID	Replicates	Sample Description	Plasmid Code	Plasmid amount / 96 well (ng)	f live	f single cells	f ZOMBI NIR-	f Cyan	mean Cyan	f DsRed	mean DsRed	DsRed (rel .U.)	Average DsRed (rel.U)	s.d. DsRed (rel.U)
H1	lp85.2	lp85 H1 58h miR reporters_E4_E04.fcs	Ef1a-rtTA	pLP059	30	0.231	0.761	1	0.235	7912	0.258	4765	0.661193	0.678135	0.0335787
		lp85 H1 58h miR reporters_E5_E05.fcs	AmCyan-TRE-DsREd-T489-3p	pLP111	50	0.237	0.757	1	0.229	7595	0.246	4682	0.662221
		lp85 H1 58h miR reporters_E6_E06.fcs				0.234	0.753	1	0.25	9149	0.268	5549	0.650183
	lp88.2	lp88 H1 48h_E4_E04.fcs				0.185	0.983	0.987	0.451	11247	0.535	6624	0.698652
		lp88 H1 48h_E5_E05.fcs				0.2	0.982	0.993	0.443	12487	0.528	7659	0.731045
		lp88 H1 48h_E6_E06.fcs				0.219	0.99	0.986	0.394	12824	0.464	7247	0.665513
	lp85.3	lp85 H1 58h miR reporters_E7_E07.fcs	Ef1a-rtTA	pLP059	30	0.199	0.754	1	0.289	10497	0.317	7148	0.746931	0.733165	0.0271367
		lp85 H1 58h miR reporters_E8_E08.fcs	AmCyan-TRE-DsREd-T375	pLP112	50	0.189	0.751	1	0.318	11261	0.36	7299	0.733773
		lp85 H1 58h miR reporters_E9_E09.fcs				0.208	0.701	0.999	0.276	7505	0.258	5512	0.686545
	lp88.3	lp88 H1 48h_E7_E07.fcs				0.0874	0.919	0.613	0.395	15767	0.467	9802	0.734997
		lp88 H1 48h_E8_E08.fcs				0.175	0.983	0.855	0.423	17753	0.482	11800	0.757385
		lp88 H1 48h_E9_E09.fcs				0.192	0.982	0.933	0.398	19163	0.464	12153	0.739358
	lp85.4	lp85 H1 58h miR reporters_E10_E10.fcs	Ef1a-rtTA	pLP059	30	0.203	0.686	1	0.29	13934	0.0777	1106	0.0212668	0.0167445	0.0201939
		lp85 H1 58h miR reporters_E11_E11.fcs	AmCyan-TRE-DsREd-T302a-3p	pLP113	50	0.123	0.773	1	0.313	12064	0.0766	2615	0.0530475
		lp85 H1 58h miR reporters_E12_E12.fcs				0.239	0.689	1	0.194	4646	0.0143	397	0.00629862
	lp88.4	lp88 H1 48h_E10_E10.fcs				0.221	0.985	0.947	0.383	18469	0.0853	601	0.00724739
		lp88 H1 48h_E11_E11.fcs				0.161	0.981	0.86	0.461	15026	0.0712	589	0.00605412
		lp88 H1 48h_E12_E12.fcs				0.196	0.991	0.959	0.418	17718	0.0902	538	0.00655236
	lp85.9	lp85 H1 58h miR reporters_G1_G01.fcs	Ef1a-rtTA	pLP059	30	0.24	0.773	1	0.189	24425	0.0326	626	0.00442075	0.00589179	0.000914649
		lp85 H1 58h miR reporters_G2_G02.fcs	AmCyan-TRE-DsREd-T17	pLP085	50	0.244	0.755	1	0.344	20322	0.0566	780	0.00631519
		lp85 H1 58h miR reporters_G3_G03.fcs				0.21	0.748	1	0.325	20064	0.0497	726	0.0055334
	lp88.9	lp88 H1 48h_G1_G01.fcs				0.181	0.97	0.949	0.579	36996	0.181	811	0.00685277
		lp88 H1 48h_G2_G02.fcs				0.18	0.97	0.959	0.649	39554	0.181	824	0.00580993
		lp88 H1 48h_G3_G03.fcs				0.168	0.96	0.939	0.613	32328	0.159	800	0.00641871
	lp85.7	lp85 H1 58h miR reporters_F10_F10.fcs	Ef1a-rtTA	pLP059	30	0.207	0.715	0.996	0.359	11501	0.359	9674	0.841144	0.874065	0.0446922
		lp85 H1 58h miR reporters_F11_F11.fcs	AmCyan-TRE-DsREd	pLP115	50	0.206	0.765	0.998	0.329	9117	0.297	8378	0.829562
		lp85 H1 58h miR reporters_F12_F12.fcs				0.216	0.704	0.999	0.339	7635	0.228	9439	0.831481
	lp88.7	lp88 H1 48h_F10_F10.fcs				0.158	0.983	0.94	0.438	23034	0.523	17472	0.905734
		lp88 H1 48h_F11_F11.fcs				0.139	0.985	0.95	0.509	19020	0.595	15105	0.928345
		lp88 H1 48h_F12_F12.fcs				0.148	0.981	0.953	0.491	18748	0.593	14097	0.908124
	lp88.12	lp85 H1 58h miR reporters_G10_G10.fcs	neg			0.249	0.692	1	0.122	268	0.0033	71.8	0.00724676	0.00479314	0.00217276
		lp85 H1 58h miR reporters_G11_G11.fcs				0.292	0.739	1	0.151	274	0.0036	46.2	0.00401992
		lp85 H1 58h miR reporters_G12_G12.fcs				0.208	0.648	1	0.0865	268	0.0016	45.1	0.00311276
Cell Line	Sample ID	Replicates	Sample Description	Plasmid Code	Plasmid amount / 96 well (ng)	f live	f single cells	f ZOMBI NIR-	f Cyan	mean Cyan	f DsRed	mean DsRed	DsRed (rel .U.)	Average DsRed (rel.U)	s.d. DsRed (rel.U)
Hes2	lp88.2	lp88 Hes2 48h_A4_A04.fcs	Ef1a-rtTA	pLP059	30	0.472	0.98	0.888	0.182	5581	0.193	3231	0.613919	0.604627	0.009723
		lp88 Hes2 48h_A5_A05.fcs	AmCyan-TRE-DsREd-T489-3p	pLP111	50	0.482	0.987	0.915	0.251	5616	0.237	3601	0.605439
		lp88 Hes2 48h_A6_A06.fcs				0.371	0.991	0.944	0.286	4147	0.214	3295	0.594524
	lp88.3	lp88 Hes2 48h_A7_A07.fcs	Ef1a-rtTA	pLP059	30	0.251	0.993	0.948	0.439	5805	0.353	4579	0.634276	0.629795	0.0213691
		lp88 Hes2 48h_A8_A08.fcs	AmCyan-TRE-DsREd-T375	pLP112	50	0.0972	0.987	0.869	0.289	6235	0.241	4535	0.606541
		lp88 Hes2 48h_A9_A09.fcs				0.103	0.996	0.953	0.279	7848	0.275	5164	0.648568
	lp88.4	lp88 Hes2 48h_A10_A10.fcs	Ef1a-rtTA	pLP059	30	0.0538	0.99	0.969	0.241	8995	0.039	80.9	0.00145544	0.0014605	0.00123091
		lp88 Hes2 48h_A11_A11.fcs	AmCyan-TRE-DsREd-T302a-3p	pLP113	50	0.0172	0.93	0.906	0.229	4975	0.0417	73.6	0.00269392
		lp88 Hes2 48h_A12_A12.fcs				0.018	0.968	0.902	0.241	9181	0.012	42.8	0.000232123
	lp88.9	lp88 Hes2 48h_C1_C01.fcs	Ef1a-rtTA	pLP059	30	0.471	0.979	0.959	0.396	17899	0.0655	675	0.00623765	0.00685292	0.000991817
		lp88 Hes2 48h_C2_C02.fcs	AmCyan-TRE-DsREd-T17	pLP085	50	0.356	0.974	0.937	0.518	21952	0.108	842	0.00799709
		lp88 Hes2 48h_C3_C03.fcs				0.462	0.981	0.935	0.522	19398	0.0876	731	0.00632403
	lp88.8	lp88 Hes2 48h_B10_B10.fcs	Ef1a-rtTA	pLP059	30	0.0624	0.997	0.914	0.395	12057	0.456	8995	0.861251	0.872069	0.0110648
		lp88 Hes2 48h_B11_B11.fcs	AmCyan-TRE-DsREd	pLP115	50	0.0257	0.963	0.937	0.216	14115	0.27	9842	0.871591
		lp88 Hes2 48h_B12_B12.fcs				0.0385	0.982	0.952	0.126	16281	0.22	8237	0.883365
	lp88.12	lp88 Hes2 48h_C10_C10.fcs	neg		30	0.191	0.995	0.886	0.0097	239	0.0024	48.7	0.0504163	#VALUE!	#VALUE!
		lp88 Hes2 48h_C11_C11.fcs			50	0.127	0.986	0.889	0.0078	239	0	n/a	#VALUE!
		lp88 Hes2 48h_C12_C12.fcs				0.165	0.984	0.962	0.0034	269	0.0017	44.1	0.0819703
Cell Line	Sample ID	Replicates	Sample Description	Plasmid Code	Plasmid amount / 96 well (ng)	f live	f single cells	f ZOMBI NIR-	f AmCyan	mean AmCyan	f DsRed	mean DsRed	DsRed (rel .U.)	Average DsRed (rel.U)	s.d. DsRed (rel.U)
HEK293	lp115.9	lp115 HEK293 p16+2+4 44h_E1_E01.fcs	Ef1a-rtTA	pLP059	30	0.615	0.92	0.979	0.622	40879	0.63	26095	0.646558	0.674688	0.0350323
		lp115 HEK293 p16+2+4 44h_E2_E02.fcs	AmCyan-TRE-DsREd-T489-3p	pLP111	50	0.59	0.848	0.978	0.704	45043	0.721	28380	0.645279
		lp115 HEK293 p16+2+4 44h_E3_E03.fcs				0.698	0.885	0.991	0.59	44688	0.577	29462	0.644756
	lp159.2	lp159 HEK p16_A4_A04.fcs				0.737	0.966	0.218	0.69	62531	0.712	43964	0.725492
		lp159 HEK p16_A5_A05.fcs				0.752	0.964	0.331	0.66	61567	0.686	41812	0.705884
		lp159 HEK p16_A6_A06.fcs				0.726	0.965	0.272	0.716	59789	0.722	40328	0.680158
	lp115.10	lp115 HEK293 p16+2+4 44h_E4_E04.fcs	Ef1a-rtTA	pLP059	30	0.745	0.876	0.997	0.566	27912	0.548	14324	0.496864	0.494905	0.0590524
		lp115 HEK293 p16+2+4 44h_E5_E05.fcs	AmCyan-TRE-DsREd-T375	pLP112	50	0.725	0.89	0.997	0.559	27931	0.534	14300	0.489079
		lp115 HEK293 p16+2+4 44h_E6_E06.fcs				0.761	0.92	0.998	0.564	27194	0.552	13866	0.499043
	lp159.3	lp159 HEK p16_A7_A07.fcs				0.759	0.957	0.744	0.601	49371	0.575	28586	0.553955
		lp159 HEK p16_A8_A08.fcs				0.75	0.959	0.949	0.0161	1359	0.0016	5297	0.387351
		lp159 HEK p16_A9_A09.fcs				0.723	0.958	0.897	0.616	48293	0.592	27293	0.543135
	lp115.11	lp115 HEK293 p16+2+4 44h_E7_E07.fcs	Ef1a-rtTA	pLP059	30	0.733	0.875	0.996	0.605	44627	0.584	23297	0.503918
		lp115 HEK293 p16+2+4 44h_E8_E08.fcs	AmCyan-TRE-DsREd-T302a-3p	pLP113	50	0.674	0.932	0.995	0.666	42464	0.647	21827	0.499348
		lp115 HEK293 p16+2+4 44h_E9_E09.fcs				0.743	0.925	0.995	0.672	45369	0.656	23352	0.502458
	lp159.4	lp159 HEK p16_A10_A10.fcs				0.697	0.961	0.926	0.652	53254	0.638	27817	0.51113	0.262308	0.270308
		lp159 HEK p16_A11_A11.fcs				0.701	0.956	0.972	0.673	53540	0.654	28483	0.516976
		lp159 HEK p16_A12_A12.fcs				0.665	0.959	0.975	0.675	57888	0.641	30413	0.498913
	lp115.12	lp115 HEK293 p16+2+4 44h_E10_E10.fcs	Ef1a-rtTA	pLP059	30	0.727	0.939	0.995	0.744	77016	0.337	2635	0.0154973
		lp115 HEK293 p16+2+4 44h_E11_E11.fcs	AmCyan-TRE-DsREd-T17	pLP085	50	0.708	0.945	0.997	0.698	71505	0.294	2531	0.014909
		lp115 HEK293 p16+2+4 44h_E12_E12.fcs				0.682	0.94	0.995	0.802	78857	0.367	2830	0.0164224
	lp159.7	lp159 HEK p16_B7_B07.fcs				0.755	0.977	0.674	0.707	72723	0.448	7694	0.0670408	0.378324	0.341957
		lp159 HEK p16_B8_B08.fcs				0.762	0.979	0.704	0.719	69432	0.448	7541	0.0676735
		lp159 HEK p16_B9_B09.fcs				0.732	0.972	0.916	0.719	67734	0.433	7200	0.0640154
	lp115.15	lp115 HEK293 p16+2+4 44h_F7_F07.fcs	Ef1a-rtTA	pLP059	30	0.825	0.968	0.997	0.583	23328	0.583	16393	0.702718
		lp115 HEK293 p16+2+4 44h_F8_F08.fcs	AmCyan-TRE-DsREd	pLP115	50	0.771	0.902	0.996	0.646	24182	0.633	17032	0.690152
		lp115 HEK293 p16+2+4 44h_F9_F09.fcs				0.775	0.931	0.994	0.693	25769	0.687	17633	0.678347
	lp159.8	lp159 HEK p16_B4_B04.fcs				0.752	0.974	0.264	0.532	49119	0.591	35353	0.799563	0.784526	0.0216626
		lp159 HEK p16_B5_B05.fcs				0.75	0.972	0.354	0.518	46603	0.565	32459	0.759696
		lp159 HEK p16_B6_B06.fcs				0.75	0.973	0.47	0.517	44660	0.561	32692	0.794319
	lp115.18	lp115 HEK293 p16+2+4 44h_G4_G04.fcs	neg			0.81	0.933	0.998	0.114	661	0.00037	57.6	0.000282825	0.00306901	0.00486329
		lp115 HEK293 p16+2+4 44h_G5_G05.fcs				0.784	0.909	0.998	0.118	591	0.00031	53.9	0.000239597
		lp115 HEK293 p16+2+4 44h_G6_G06.fcs				0.804	0.939	0.999	0.108	601	0.0003	1879	0.0086846
Cell Line	Sample ID	Replicates	Sample Description	Plasmid Code	Plasmid amount / 96 well (ng)	f live	f single cells	f ArC Violet-	f CD184+ CD117+ DP	f AmCyan	mean AmCyan	f DsRed	mean DsRed	DsRed (rel .U.)	Average DsRed (rel.U)	s.d. DsRed (rel.U)
H1-DE		lp130 H1 p9 +1 GT day4_A1_A01.fcs	Ef1a-rtTA	pLP059	30	0.0543	0.974	0.863	0.558	0.0458	984	0.0501	382	0.424659	0.496486	0.115019
		lp130 H1 p9 +1 MG day4_B1_B01.fcs	AmCyan-TRE-DsREd-T489-3p	pLP111	50	0.0412	0.97	0.868	0.524	0.0618	1242	0.0756	484	0.476713
		Endo Exp1-2020 d4_S 1.fcs				0.167	0.985	0.876	0.869	0.0442	12082	0.138	2572	0.664644
		Endo Exp4-2020 d4_S 1.fcs				0.36	0.98	0.95	0.77	0.01	5801	0.02	1218	0.419928
		lp130 H1 p9 +1 GT day4_A2_A02.fcs	Ef1a-rtTA	pLP059	30	0.0526	0.975	0.857	0.556	0.0611	968	0.0658	328	0.364908	0.353817	0.0750293
		lp130 H1 p9 +1 MG day4_B2_B02.fcs	AmCyan-TRE-DsREd-T375	pLP112	50	0.0481	0.97	0.88	0.402	0.0663	1233	0.0819	451	0.451839
		Endo Exp1-2020 d4_S 2.fcs				0.188	0.986	0.914	0.869	0.0406	12876	0.102	1408	0.274724
		Endo Exp4-2020 d4_S 2.fcs				0.37	0.98	0.9	0.83	0.01	5559	0.02	900	0.323799
		lp130 H1 p9 +1 GT day4_A3_A03.fcs	Ef1a-rtTA	pLP059	30	0.0445	0.968	0.887	0.583	0.0756	956	0.0013	59.6	0.00107204	0.00286754	#REF!
		lp130 H1 p9 +1 MG day4_B3_B03.fcs	AmCyan-TRE-DsREd-T302a-3p	pLP113	50	0.0446	0.961	0.875	0.486	0.0951	1037	0.0023	128	0.00298524
		Endo Exp1-2020 d4_S 3.fcs				0.173	0.982	0.871	0.844	0.0663	8409	0.0287	144	0.00741287
		Endo Exp4-2020 d4_S 3.fcs				0.22	0.98	0.92	0.82	0.01	5862	0	65.6	0
		lp130 H1 p9 +1 GT day4_A5_A05.fcs	Ef1a-rtTA	pLP059	30	0.0316	0.955	0.788	0.413	0.0309	785	0.0014	59.4	0.00342836	0.00423508	0.0048944
		lp130 H1 p9 +1 MG day4_B5_B05.fcs	AmCyan-TRE-DsREd-T17	pLP085	50	0.0429	0.963	0.865	0.436	0.0348	1360	0.0017	62.7	0.00225216
		Endo Exp1-2020 d4_S 5.fcs				0.238	0.984	0.887	0.804	0.0591	9567	0.0368	173	0.0112598
		Endo Exp4-2020 d4_S 5.fcs				0.29	0.98	0.93	0.78	0.02	8130	0	72.4	0
		lp130 H1 p9 +1 GT day4_A4_A04.fcs	Ef1a-rtTA	pLP059	30	0.0371	0.974	0.869	0.527	0.0746	1145	0.11	526	0.677383	0.635893	0.134757
		lp130 H1 p9 +1 MG day4_B4_B04.fcs	AmCyan-TRE-DsREd	pLP115	50	0.0229	0.967	0.877	0.526	0.099	1291	0.148	552	0.639204
		Endo Exp1-2020 d4_S 4.fcs				0.236	0.984	0.906	0.804	0.0285	11056	0.0902	2705	0.774339
		Endo Exp4-2020 d4_S 4.fcs				0.29	0.98	0.93	0.77	0.01	8099	0.02	1833	0.452648
		lp130 H1 p9 +1 GT day4_A6_A06.fcs	neg + reagent			0.035	0.939	0.821	0.334	0.0145	424	0.0014	92.9	0.0211548	0.045088	0.0610732
		lp130 H1 p9 +1 MG day4_B6_B06.fcs				0.0458	0.954	0.879	0.531	0.0048	576	0.0011	60.1	0.0239113
		Endo Exp1-2020 d4_S 6.fcs				0.135	0.981	0.831	0.828	0.0052	3815	0.0189	142	0.135286
		Endo Exp4-2020 d4_S 6.fcs				0.4	0.98	0.96	0.6	0	0	0	70.3	0
		lp130 H1 p9 +1 GT day4_A7_A07.fcs	neg no reagent			0.039	0.971	0.876	0.426	0.0084	524	0.0019	95.1	0.041051	0.4666	0.846883
		lp130 H1 p9 +1 MG day4_B7_B07.fcs				0.0415	0.955	0.843	0.415	0.0076	533	0.0022	165	0.0896119
		Endo Exp1-2020 d4_S 7.fcs				0.116	0.983	0.855	0.735	0.00049	3625	0.0239	129	1.73574
		Endo Exp4-2020 d4_S 7.fcs				0.34	0.98	0.96	0.73	0	2502	0	124	0

## Sheet: Figure 2D
Cell line	Sample ID	Replicates	Plasmid Description	Plasmid Code	Plasmid amount (ng / 96 well)	Doxyxycline (ug / mL)	f live	f Single Cells | Freq. of Parent	f ZOMBIE NIR -	f AmCyan+	mean AmCyan+	f DsRed+	mean DsRed+	DsRed (rel.U)	Average DsRed (rel.U)	SD DsRed (rel.U)
H1	lp71.2	lp71 H1 48h_A4_A04.fcs	Ef1a-rtTA	pLP059	30	0.8	0.187	0.968	0.986	0.644	14710	0.624	5716	0.376512	0.373102	0.00303772
		lp71 H1 48h_A5_A05.fcs	AmCyan TRE dsRED _ T17 V4	pLP177	50		0.188	0.973	0.977	0.647	16264	0.625	6265	0.372108
		lp71 H1 48h_A6_A06.fcs	2-A, 17-T				0.174	0.969	0.984	0.652	18837	0.627	7261	0.370685
	lp71.3	lp71 H1 48h_A7_A07.fcs	Ef1a-rtTA	pLP059	30	0.8	0.224	0.969	0.984	0.644	17018	0.662	10284	0.621192	0.617968	0.00921729
		lp71 H1 48h_A8_A08.fcs	AmCyan TRE dsRED _ T17 V2	pLP178	50		0.251	0.972	0.983	0.684	15136	0.7	8986	0.607571
		lp71 H1 48h_A9_A09.fcs	10-G, 15-C				0.231	0.968	0.987	0.685	14606	0.703	8897	0.62514
	lp71.4	lp71 H1 48h_A10_A10.fcs	Ef1a-rtTA	pLP059	30	0.8	0.23	0.975	0.984	0.727	21203	0.679	6067	0.267247	0.260959	0.0230132
		lp71 H1 48h_A11_A11.fcs	AmCyan TRE dsRED _ T17 V5	pLP179	50		0.205	0.971	0.986	0.726	21576	0.68	6454	0.280176
		lp71 H1 48h_A12_A12.fcs	9-G				0.256	0.976	0.982	0.754	18419	0.689	4746	0.235456
	lp71.5	lp71 H1 48h_B1_B01.fcs	Ef1a-rtTA	pLP059	30	0.8	0.309	0.977	0.978	0.606	15957	0.573	4915	0.291242	0.311907	0.0187234
		lp71 H1 48h_B2_B02.fcs	AmCyan TRE dsRED _ T17 V8	pLP180	50		0.29	0.978	0.983	0.617	16403	0.592	5603	0.327743
		lp71 H1 48h_B3_B03.fcs	3-T; 13-A				0.234	0.976	0.98	0.681	17076	0.648	5684	0.316735
	lp71.7	lp71 H1 48h_B7_B07.fcs	Ef1a-rtTA	pLP059	30	0.8	0.208	0.97	0.987	0.624	13391	0.622	6196	0.461216	0.464095	0.0163834
		lp71 H1 48h_B8_B08.fcs	AmCyan TRE dsRED _ T17 V11	pLP182	50		0.186	0.968	0.983	0.674	14757	0.672	7130	0.481727
		lp71 H1 48h_B9_B09.fcs	9-G, 15-C				0.196	0.967	0.988	0.644	13447	0.648	6005	0.449342
	lp71.8	lp71 H1 48h_B10_B10.fcs	Ef1a-rtTA	pLP059	30	0.8	0.213	0.975	0.981	0.687	15571	0.718	11891	0.798123	0.781978	0.0156698
		lp71 H1 48h_B11_B11.fcs	AmCyan TRE dsRED _ T17 V12	pLP183	50		0.218	0.977	0.982	0.764	16529	0.79	12484	0.780982
		lp71 H1 48h_B12_B12.fcs	12-C, 21-G				0.265	0.967	0.98	0.671	14518	0.692	10795	0.766831
	lp71.9	lp71 H1 48h_C1_C01.fcs	Ef1a-rtTA	pLP059	30	0.8	0.258	0.972	0.986	0.564	14563	0.404	1219	0.0599591	0.0642	0.00442534
		lp71 H1 48h_C2_C02.fcs	AmCyan TRE dsRED _ T17WT 1x	pLP188	50		0.225	0.97	0.99	0.497	13154	0.347	1296	0.0687892
		lp71 H1 48h_C3_C03.fcs					0.246	0.972	0.988	0.489	11909	0.332	1120	0.0638516
	lp71.12	lp71 H1 48h_C10_C10.fcs	Ef1a-rtTA	pLP059	30	0.8	0.223	0.969	0.987	0.587	18169	0.476	2567	0.114568	0.105661	0.0104141
		lp71 H1 48h_C11_C11.fcs	AmCyan TRE dsRED _ T17 V15	pLP192	50		0.228	0.97	0.987	0.672	20111	0.559	2616	0.108205
		lp71 H1 48h_C12_C12.fcs	3-C				0.262	0.974	0.987	0.647	18958	0.521	2218	0.0942112
	lp71.14	lp71 H1 48h_D4_D04.fcs	Ef1a-rtTA	pLP059	30	0.8	0.225	0.965	0.985	0.626	14919	0.651	11220	0.782096	0.788813	0.0140197
		lp71 H1 48h_D5_D05.fcs	AmCyan TRE dsRED_neg Ctrl target	pLP191	50		0.204	0.963	0.976	0.673	20077	0.705	15427	0.804927
		lp71 H1 48h_D6_D06.fcs					0.236	0.969	0.981	0.678	18056	0.702	13592	0.779416
	lp71.15	lp71 H1 48h_D7_D07.fcs	Ef1a-rtTA	pLP059	30	0.8	0.209	0.97	0.99	0.746	40792	0.179	294	0.00172936	0.00189526	0.000146761
		lp71 H1 48h_D8_D08.fcs	AmCyan TRE dsRED_T17 WT4x	pLP085	50		0.233	0.972	0.988	0.71	29188	0.144	289	0.00200816
		lp71 H1 48h_D9_D09.fcs					0.224	0.965	0.989	0.782	34906	0.171	311	0.00194827
	lp71.16	lp71 H1 48h_D10_D10.fcs	Ef1a-rtTA	pLP059	30	0.8	0.253	0.974	0.979	0.644	12810	0.681	10317	0.851659	0.847466	0.0177551
		lp71 H1 48h_D11_D11.fcs	AmCyan TRE dsRED	pLP115	50		0.242	0.974	0.981	0.648	13300	0.694	10714	0.862749
		lp71 H1 48h_D12_D12.fcs					0.312	0.975	0.973	0.6	10467	0.647	8037	0.827989
Cell line	Sample ID	Replicates	Plasmid Description	Plasmid Code	Plasmid amount (ng / 96 well)	Doxyxycline (ug / mL)	f live	f Single Cells | Freq. of Parent	f ZOMBIE NIR -	f AmCyan+	mean AmCyan+	f DsRed+	mean DsRed+	DsRed (rel.U)	Average DsRed (rel.U)	SD DsRed (rel.U)
HES-2	lp70.2	lp70 Hes2 48h_A4_A04.fcs	Ef1a-rtTA	pLP059	30	0.8	0.181	0.942	0.967	0.741	23233	0.713	7513	0.311157	0.303625	0.0083169
		lp70 Hes2 48h_A5_A05.fcs	AmCyan TRE dsRED _ T17 V4	pLP177	50		0.265	0.951	0.969	0.73	19428	0.709	5895	0.294699
		lp70 Hes2 48h_A6_A06.fcs	2-A, 17-T				0.179	0.936	0.966	0.734	22002	0.7	7037	0.305019
	lp70.3	lp70 Hes2 48h_A7_A07.fcs	Ef1a-rtTA	pLP059	30	0.8	0.187	0.933	0.96	0.76	28208	0.794	14946	0.553553	0.54484	0.00759302
		lp70 Hes2 48h_A8_A08.fcs	AmCyan TRE dsRED _ T17 V2	pLP178	50		0.213	0.946	0.958	0.793	21908	0.837	11236	0.541329
		lp70 Hes2 48h_A9_A09.fcs	10-G, 15-C				0.206	0.95	0.952	0.732	23732	0.777	12065	0.539638
	lp70.4	lp70 Hes2 48h_A10_A10.fcs	Ef1a-rtTA	pLP059	30	0.8	0.217	0.963	0.971	0.815	29139	0.722	5839	0.177518	0.163008	0.0161521
		lp70 Hes2 48h_A11_A11.fcs	AmCyan TRE dsRED _ T17 V5	pLP179	50		0.193	0.959	0.979	0.747	28871	0.651	5496	0.1659
		lp70 Hes2 48h_A12_A12.fcs	9-G				0.246	0.942	0.949	0.734	21906	0.614	3813	0.145605
	lp70.5	lp70 Hes2 48h_B1_B01.fcs	Ef1a-rtTA	pLP059	30	0.8	0.21	0.949	0.979	0.735	23433	0.66	6130	0.234903	0.266621	0.0275521
		lp70 Hes2 48h_B2_B02.fcs	AmCyan TRE dsRED _ T17 V8	pLP180	50		0.148	0.942	0.949	0.794	29561	0.753	8872	0.284628
		lp70 Hes2 48h_B3_B03.fcs	3-T; 13-A				0.185	0.934	0.964	0.789	27866	0.746	8262	0.280332
	lp70.7	lp70 Hes2 48h_B7_B07.fcs	Ef1a-rtTA	pLP059	30	0.8	0.352	0.957	0.961	0.631	23153	0.634	8476	0.367827	0.383663	0.0140275
		lp70 Hes2 48h_B8_B08.fcs	AmCyan TRE dsRED _ T17 V11	pLP182	50		0.175	0.933	0.97	0.642	26007	0.637	10341	0.394527
		lp70 Hes2 48h_B9_B09.fcs	9-G, 15-C				0.14	0.944	0.963	0.72	25936	0.731	9928	0.388637
	lp70.8	lp70 Hes2 48h_B10_B10.fcs	Ef1a-rtTA	pLP059	30	0.8	0.195	0.945	0.938	0.686	28037	0.756	18578	0.730239	0.718319	0.0217236
		lp70 Hes2 48h_B11_B11.fcs	AmCyan TRE dsRED _ T17 V12	pLP183	50		0.201	0.951	0.963	0.725	28777	0.797	19148	0.731473
		lp70 Hes2 48h_B12_B12.fcs	12-C, 21-G				0.269	0.951	0.952	0.631	22784	0.712	13998	0.693245
	lp70.9	lp70 Hes2 48h_C1_C01.fcs	Ef1a-rtTA	pLP059	30	0.8	0.326	0.953	0.953	0.632	17315	0.392	1044	0.0373979	0.0474786	0.00895468
		lp70 Hes2 48h_C2_C02.fcs	AmCyan TRE dsRED _ T17 WT 1x	pLP188	50		0.136	0.933	0.983	0.738	25919	0.529	1827	0.0505265
		lp70 Hes2 48h_C3_C03.fcs					0.156	0.931	0.963	0.735	26684	0.52	2056	0.0545115
	lp70.12	lp70 Hes2 48h_C10_C10.fcs	Ef1a-rtTA	pLP059	30	0.8	0.174	0.938	0.954	0.763	28817	0.566	3336	0.0858755	0.0832216	0.0130604
		lp70 Hes2 48h_C11_C11.fcs	AmCyan TRE dsRED _ T17 V15	pLP192	50		0.161	0.932	0.981	0.74	27295	0.549	3486	0.0947512
		lp70 Hes2 48h_C12_C12.fcs	3-C				0.195	0.945	0.98	0.692	19886	0.468	2030	0.069038
	lp70.14	lp70 Hes2 48h_D4_D04.fcs	Ef1a-rtTA	pLP059	30	0.8	0.221	0.928	0.964	0.602	23097	0.689	14925	0.739574	0.72504	0.0130244
		lp70 Hes2 48h_D5_D05.fcs	AmCyan TRE dsRED_neg Ctrl	pLP191	50		0.196	0.922	0.958	0.731	24834	0.796	16446	0.721123
		lp70 Hes2 48h_D6_D06.fcs					0.283	0.936	0.972	0.696	22356	0.771	14418	0.714424
	lp70.15	lp70 Hes2 48h_D7_D07.fcs	Ef1a-rtTA	pLP059	30	0.8	0.191	0.932	0.978	0.832	42167	0.136	463	0.00179483	0.00173123	0.000157549
		lp70 Hes2 48h_D8_D08.fcs	AmCyan TRE dsRED_T17 WT 4x	pLP085	50		0.185	0.926	0.975	0.798	40817	0.127	398	0.00155183
		lp70 Hes2 48h_D9_D09.fcs					0.22	0.92	0.97	0.731	42129	0.119	478	0.00184704
	lp70.16	lp70 Hes2 48h_D10_D10.fcs	Ef1a-rtTA	pLP059	30	0.8	0.147	0.948	0.798	0.508	18996	0.623	13554	0.875044	0.842409	0.029072
		lp70 Hes2 48h_D11_D11.fcs	AmCyan TRE dsRED	pLP115	50		0.217	0.935	0.933	0.616	15805	0.748	10841	0.832906
		lp70 Hes2 48h_D12_D12.fcs					0.258	0.946	0.953	0.554	13802	0.679	9226	0.819278	0.819278	#DIV/0!
