# Supplementary material for: Synthetic gene circuits for cell state detection and protein tuning in human pluripotent stem cells
Source: Mol Syst Biol. 2022 Nov 11;18(11):e10886. doi: 10.15252/msb.202110886 (PMC9650275; doi:10.15252/msb.202110886)
Supplement: Supplementary file 7 — Source Data for Figure 3 [file MSB-18-e10886-s004.xls]

## Sheet: Figure 3C
	H1 rtTA-PIT2 (low Act1)
Cell line	Sample ID	Sample ID_replicate	Plasmid Description	Plasmid Code	Configuration (On or Off)	Plasmid amount / 96 well (ng)	Molar ratio btw plasmids	f live	f single cells	f DAPI-	f mCherry	mean mCherry	f mCitrine	mean mCitrine	f iRFP	mean iRFP	Cherry rel.U.	Average mCherry (rel.U)	s.d. mCherry (rel.U.)	mCitrine (rel.U.)	Average mCitrne (rel.U.)	s.d. mCitrine (rel.U.)	On / Off ratio
H1	lp142.1	lp142 H1 p9+1_A1_A01.fcs	Ef1a-spacer-rtTA-TFF6-TFF3-polyA	pLP292	Off	0.93	0.04	0.0178	0.455	1	0.2	175	0.2	104	0.2	1538	0.113784	0.000382413	0.000213759	0.0676203	0.615656	0.0334817
		lp142 H1 p9+1_A2_A02.fcs	TRE3G-Citrine FF4-polyA	pLP275		19	1	0.447	0.952	0.9	0.009	153	0.171	20613	0.476	12509	0.000231262			0.591981
		lp142 H1 p9+1_A3_A03.fcs	UBC-TFF4-PIT2-TFF4 T375 T489	pLP327		2.8	0.11	0.439	0.945	0.906	0.0081	279	0.14	19342	0.428	9896	0.000533563			0.639331
			PIRtight-mCherry-polyA	pLP269		18	1
			Ef1a-iRFP	pLP029		17	1
	lp142.2	lp142 H1 p9+1_A4_A04.fcs	Ef1a-spacer-rtTA-TFF6-TFF3-polyA	pLP292	Off	0.93	0.04	0.427	0.944	0.938	0.0338	641	0.167	18002	0.457	11733	0.00404063	0.00356572	0.000616451	0.560676	0.627387	0.0593865
		lp142 H1 p9+1_A5_A05.fcs	TRE3G-Citrine FF4-polyA	pLP275		19	1	0.375	0.944	0.953	0.0408	516	0.175	21424	0.451	12325	0.00378745			0.674489
		lp142 H1 p9+1_A6_A06.fcs	UBC-TFF4-PIT2-TFF4 T375 T489	pLP327		8.3	0.33	0.438	0.941	0.948	0.0371	428	0.163	21968	0.439	12607	0.00286907			0.646996
			PIRtight-mCherry-polyA	pLP269		18	1
			Ef1a-iRFP	pLP029		17	1
	lp142.3	lp142 H1 p9+1_A7_A07.fcs	Ef1a-spacer-rtTA-TFF6-TFF3-polyA	pLP292	Off	0.93	0.04	0.394	0.953	0.946	0.111	1122	0.17	32265	0.428	17519	0.0166097	0.0200448	0.00389264	0.731522	0.718859	0.0148186
		lp142 H1 p9+1_A8_A08.fcs	TRE3G-Citrine FF4-polyA	pLP275		19	1	0.44	0.957	0.946	0.109	1251	0.153	32524	0.421	16824	0.0192518			0.702561
		lp142 H1 p9+1_A9_A09.fcs	UBC-TFF4-PIT2-TFF4 T375 T489	pLP327		25	1	0.453	0.955	0.947	0.104	1504	0.147	31672	0.402	16030	0.0242729			0.722492
			PIRtight-mCherry-polyA	pLP269		18	1
			Ef1a-iRFP	pLP029		17	1
	lp142.4	lp142 H1 p9+1_A10_A10.fcs	Ef1a-spacer-rtTA-TFF6-TFF3-polyA	pLP292	Off	2.8	0.11	0.396	0.952	0.946	0.0035	271	0.221	27237	0.39	12794	0.000190093	0.000161907	2.91278e-05	1.20637	1.12472	0.0880551
		lp142 H1 p9+1_A11_A11.fcs	TRE3G-Citrine FF4-polyA	pLP275		19	1	0.423	0.957	0.935	0.0038	204	0.213	25263	0.382	12396	0.000163708			1.13637
		lp142 H1 p9+1_A12_A12.fcs	UBC-TFF4-PIT2-TFF4 T375 T489	pLP327		2.8	0.11	0.321	0.952	0.928	0.0026	217	0.186	23716	0.33	12960	0.000131921			1.03142
			PIRtight-mCherry-polyA	pLP269		18	1
			Ef1a-iRFP	pLP029		17	1
	lp142.5	lp142 H1 p9+1_B1_B01.fcs	Ef1a-spacer-rtTA-TFF6-TFF3-polyA	pLP292	Off	2.8	0.11	0.19	1	0.906	0	0	0.138	3231	0.31	4467	0	0.00164045	0.000276447	0.321987	1.24576	0.140128
		lp142 H1 p9+1_B2_B02.fcs	TRE3G-Citrine FF4-polyA	pLP275		19	1	0.23	0.941	0.914	0.0266	498	0.329	29494	0.521	13849	0.00183592			1.34485
		lp142 H1 p9+1_B3_B03.fcs	UBC-TFF4-PIT2-TFF4 T375 T489	pLP327		8.3	0.33	0.336	0.947	0.824	0.0298	319	0.287	26285	0.509	12925	0.00144497			1.14668
			PIRtight-mCherry-polyA	pLP269		18	1
			Ef1a-iRFP	pLP029		17	1
	lp142.6	lp142 H1 p9+1_B4_B04.fcs	Ef1a-spacer-rtTA-TFF6-TFF3-polyA	pLP292	Off	2.8	0.11	0.242	0.928	0.934	0.0914	656	0.29	31331	0.437	15564	0.00881551	0.00932868	0.00213822	1.33589	1.46195	0.158466
		lp142 H1 p9+1_B5_B05.fcs	TRE3G-Citrine FF4-polyA	pLP275		19	1	0.226	0.954	0.937	0.0952	996	0.335	34181	0.52	15616	0.0116768			1.41012
		lp142 H1 p9+1_B6_B06.fcs	UBC-TFF4-PIT2-TFF4 T375 T489	pLP327		25	1	0.2	0.948	0.936	0.0969	639	0.355	38168	0.503	16427	0.00749374			1.63984
			PIRtight-mCherry-polyA	pLP269		18	1
			Ef1a-iRFP	pLP029		17	1
	lp142.7	lp142 H1 p9+1_B7_B07.fcs	Ef1a-spacer-rtTA-TFF6-TFF3-polyA	pLP292	Off	8.3	1	0.297	0.936	0.844	0.0037	195	0.432	30528	0.553	14886	8.76462e-05	9.13838e-05	1.9222e-05	1.60206	1.6532	0.0942522
		lp142 H1 p9+1_B8_B08.fcs	TRE3G-Citrine FF4-polyA	pLP275		19	1	0.211	0.955	0.932	0.0052	185	0.444	34025	0.543	15790	0.0001122			1.76197
		lp142 H1 p9+1_B9_B09.fcs	UBC-TFF4-PIT2-TFF4 T375 T489	pLP327		2.8	0.11	0.237	0.936	0.919	0.0022	243	0.406	28275	0.502	14332	7.43051e-05			1.59558
			PIRtight-mCherry-polyA	pLP269		18	1
			Ef1a-iRFP	pLP029		17	1
	lp142.8	lp142 H1 p9+1_B10_B10.fcs	Ef1a-spacer-rtTA-TFF6-TFF3-polyA	pLP292	Off	8.3	1	0.321	0.957	0.928	0.0171	215	0.379	27680	0.49	14014	0.000535398	0.000605059	0.000216907	1.52773	1.58335	0.095623
		lp142 H1 p9+1_B11_B11.fcs	TRE3G-Citrine FF4-polyA	pLP275		19	1	0.221	0.946	0.929	0.0082	611	0.322	28039	0.449	13155	0.000848238			1.52856
		lp142 H1 p9+1_B12_B12.fcs	UBC-TFF4-PIT2-TFF4 T375 T489	pLP327		8.3	0.33	0.137	0.952	0.873	0.0228	122	0.35	31193	0.429	15025	0.000431542			1.69377
			PIRtight-mCherry-polyA	pLP269		18	1
			Ef1a-iRFP	pLP029		17	1
	lp142.9	lp142 H1 p9+1_C1_C01.fcs	Ef1a-spacer-rtTA-TFF6-TFF3-polyA	pLP292	Off	8.3	1	0.266	0.949	0.877	0.0678	812	0.37	31842	0.468	15565	0.00755772	0.00720259	0.000315501	1.61736	1.649	0.028373
		lp142 H1 p9+1_C2_C02.fcs	TRE3G-Citrine FF4-polyA	pLP275		19	1	0.302	0.943	0.907	0.0642	744	0.337	34079	0.434	15825	0.00695464			1.67218
		lp142 H1 p9+1_C3_C03.fcs	UBC-TFF4-PIT2-TFF4 T375 T489	pLP327		25	1	0.343	0.951	0.904	0.0589	810	0.346	32210	0.43	15637	0.00709543			1.65747
			PIRtight-mCherry-polyA	pLP269		18	1
			Ef1a-iRFP	pLP029		17	1
	lp142.10	lp142 H1 p9+1_C4_C04.fcs	Ef1a-spacer-rtTA-T302a-T302b-polyA	pLP293	On	0.93	0.04	0.34	0.948	0.947	0.0248	839	0.0038	4866	0.423	13098	0.0037555	0.00424942	0.00116389	0.00333742	0.00303858	0.00178394
		lp142 H1 p9+1_C5_C05.fcs	TRE3G-Citrine FF4-polyA	pLP275		19	1	0.402	0.962	0.924	0.0309	621	0.0046	5687	0.434	12951	0.00341395			0.00465423
		lp142 H1 p9+1_C6_C06.fcs	UBC-TFF4-PIT2-TFF4 T375 T489	pLP327		2.8	0.11	0.425	0.96	0.938	0.0312	993	0.0049	1274	0.431	12885	0.00557882			0.0011241
			PIRtight-mCherry-polyA	pLP269		18	1
			Ef1a-iRFP	pLP029		17	1
	lp142.11	lp142 H1 p9+1_C7_C07.fcs	Ef1a-spacer-rtTA-T302a-T302b-polyA	pLP293	On	0.93	0.04	0.42	0.956	0.941	0.0725	1442	0.0031	1890	0.419	13156	0.0189655	0.018989	0.00376785	0.00106288	0.00174241	0.00121423
		lp142 H1 p9+1_C8_C08.fcs	TRE3G-Citrine FF4-polyA	pLP275		19	1	0.421	0.961	0.919	0.069	1127	0.0032	5016	0.415	12301	0.015233			0.00314426
		lp142 H1 p9+1_C9_C09.fcs	UBC-TFF4-PIT2-TFF4 T375 T489	pLP327		8.3	0.33	0.428	0.956	0.947	0.0718	1814	0.0056	1042	0.42	13620	0.0227685			0.00102007
			PIRtight-mCherry-polyA	pLP269		18	1
			Ef1a-iRFP	pLP029		17	1
	lp142.12	lp142 H1 p9+1_C10_C10.fcs	Ef1a-spacer-rtTA-T302a-T302b-polyA	pLP293	On	0.93	0.04	0.402	0.956	0.921	0.144	3040	0.0055	540	0.411	15160	0.0702579	0.0458973	0.027984	0.000476667	0.000205931	0.000239841
		lp142 H1 p9+1_C11_C11.fcs	TRE3G-Citrine FF4-polyA	pLP275		19	1	0.364	0.958	0.927	0.131	2401	0.0028	261	0.395	15283	0.0521024			0.000121058
		lp142 H1 p9+1_C12_C12.fcs	UBC-TFF4-PIT2-TFF4 T375 T489	pLP327		25	1	0.363	0.955	0.92	0.0509	923	0.00086	71.5	0.288	10640	0.0153315			2.00664e-05
			PIRtight-mCherry-polyA	pLP269		18	1
			Ef1a-iRFP	pLP029		17	1
	lp142.13	lp142 H1 p9+1_D1_D01.fcs	Ef1a-spacer-rtTA-T302a-T302b-polyA	pLP293	On	2.8	0.11	0.399	0.957	0.939	0.0289	962	0.012	8529	0.432	16015	0.00401848	0.00621521	0.00283613	0.0147934	0.0198305	0.00484643
		lp142 H1 p9+1_D2_D02.fcs	TRE3G-Citrine FF4-polyA	pLP275		19	1	0.314	0.955	0.948	0.0382	1695	0.0187	7441	0.447	15382	0.009417			0.0202373
		lp142 H1 p9+1_D3_D03.fcs	UBC-TFF4-PIT2-TFF4 T375 T489	pLP327		2.8	0.11	0.386	0.949	0.946	0.027	1411	0.0185	9668	0.462	15827	0.00521015			0.0244606
			PIRtight-mCherry-polyA	pLP269		18	1
			Ef1a-iRFP	pLP029		17	1
	lp142.14	lp142 H1 p9+1_D4_D04.fcs	Ef1a-spacer-rtTA-T302a-T302b-polyA	pLP293	On	2.8	0.11	0.387	0.924	0.934	0.0901	1561	0.0193	5762	0.441	16320	0.019542	0.0152329	0.00398717	0.0154515	0.0109583	0.00390335
		lp142 H1 p9+1_D5_D05.fcs	TRE3G-Citrine FF4-polyA	pLP275		19	1	0.453	0.937	0.942	0.0856	975	0.0138	4354	0.476	15019	0.0116743			0.00840465
		lp142 H1 p9+1_D6_D06.fcs	UBC-TFF4-PIT2-TFF4 T375 T489	pLP327		8.3	0.33	0.446	0.949	0.928	0.0938	1062	0.014	4431	0.464	14824	0.0144825			0.00901875
			PIRtight-mCherry-polyA	pLP269		18	1
			Ef1a-iRFP	pLP029		17	1
	lp142.15	lp142 H1 p9+1_D7_D07.fcs	Ef1a-spacer-rtTA-T302a-T302b-polyA	pLP293	On	2.8	0.11	0.452	0.933	0.942	0.182	2365	0.0188	9312	0.477	17186	0.052506	0.0528002	0.00577837	0.0213554	0.0135193	0.00816824
		lp142 H1 p9+1_D8_D08.fcs	TRE3G-Citrine FF4-polyA	pLP275		19	1	0.4	0.936	0.925	0.195	2342	0.0187	5884	0.467	16654	0.05872			0.0141475
		lp142 H1 p9+1_D9_D09.fcs	UBC-TFF4-PIT2-TFF4 T375 T489	pLP327		25	1	0.421	0.934	0.948	0.176	1987	0.0167	2244	0.467	15874	0.0471745			0.00505517
			PIRtight-mCherry-polyA	pLP269		18	1
			Ef1a-iRFP	pLP029		17	1
	lp142.16	lp142 H1 p9+1_D10_D10.fcs	Ef1a-spacer-rtTA-T302a-T302b-polyA	pLP293	On	8.3	0.33	0.465	0.936	0.948	0.013	657	0.0295	10679	0.412	12131	0.00170889	0.00137845	0.000333135	0.0630317	0.0540178	0.0127191
		lp142 H1 p9+1_D11_D11.fcs	TRE3G-Citrine FF4-polyA	pLP275		19	1	0.376	0.936	0.945	0.0132	539	0.0289	10595	0.406	12664	0.00138378			0.0595528
		lp142 H1 p9+1_D12_D12.fcs	UBC-TFF4-PIT2-TFF4 T375 T489	pLP327		2.8	0.11	0.38	0.942	0.936	0.0113	463	0.0254	7797	0.385	13033	0.00104269			0.039469
			PIRtight-mCherry-polyA	pLP269		18	1
			Ef1a-iRFP	pLP029		17	1
	lp142.17	lp142 H1 p9+1_E1_E01.fcs	Ef1a-spacer-rtTA-T302a-T302b-polyA	pLP293	On	8.3	0.33	0.302	0.943	0.874	0.0677	1050	0.0403	10065	0.459	17586	0.0088064	0.0115982	0.00242025	0.0502503	0.0759093	0.0250543
		lp142 H1 p9+1_E2_E02.fcs	TRE3G-Citrine FF4-polyA	pLP275		19	1	0.334	0.94	0.883	0.088	1290	0.0512	17261	0.469	18785	0.0128851			0.100312
		lp142 H1 p9+1_E3_E03.fcs	UBC-TFF4-PIT2-TFF4 T375 T489	pLP327		8.3	0.33	0.332	0.944	0.93	0.0824	1307	0.051	12436	0.457	17985	0.0131032			0.0771657
			PIRtight-mCherry-polyA	pLP269		18	1
			Ef1a-iRFP	pLP029		17	1
	lp142.18	lp142 H1 p9+1_E4_E04.fcs	Ef1a-spacer-rtTA-T302a-T302b-polyA	pLP293	ON	8.3	0.33	0.329	0.936	0.928	0.165	2625	0.0522	17528	0.455	17890	0.0532098	0.0541766	0.0065757	0.112404	0.109401	0.00640158
		lp142 H1 p9+1_E5_E05.fcs	TRE3G-Citrine FF4-polyA	pLP275		19	1	0.299	0.951	0.9	0.192	3423	0.0808	13567	0.501	21441	0.0611822			0.10205
		lp142 H1 p9+1_E6_E06.fcs	UBC-TFF4-PIT2-TFF4 T375 T489	pLP327		25	1	0.332	0.953	0.948	0.127	2621	0.0461	17062	0.389	17776	0.0481379			0.113749
			PIRtight-mCherry-polyA	pLP269		18	1
			Ef1a-iRFP	pLP029		17	1
	H1 PIT2 tTA (high Act1)
Cell line	Sample ID	Sample ID_replicate	Plasmid Description	Plasmid Code	Configuration (On or Off)	Plasmid amount / 96 well (ng)	Molar ratio btw plasmids	f live	f single cells	f DAPI-	f mCherry	mean mCherry	f mCitrine	mean mCitrine	f iRFP	mean iRFP	Cherry rel.U.	Average mCherry (rel.U)	s.d. mCherry (rel.U.)	mCitrine (rel.U.)	Average mCitrne (rel.U.)	s.d. mCitrine (rel.U.)	On / Off ratio
H1	lp132.1	lp132 H1 p10+2 42h plate1_A1_A01.fcs	Ef1a-spacer-PIT2-TFF6-TFF3-polyA	pLP294	Off	2.8	0.11	0.269	0.92	0.947	0.0357	907	0.169	11430	0.35	12823	0.00721469	0.00530521	0.00172137	0.430403	0.420974	0.0133288	3.39287
		lp132 H1 p10+2 42h plate1_A2_A02.fcs	PIRtight-mCitrine FF4-polyA	pLP299		19	1	0.161	0.855	0.941	0.0255	736	0.145	10876	0.354	10980	0.0048285			0.405725
		lp132 H1 p10+2 42h plate1_A3_A03.fcs	UBC-TFF4-tTA-TFF4-T375-T489-T708-polyA	pLP266		2.8	0.11	0.251	0.888	0.957	0.0262	706	0.17	11992	0.368	12980	0.00387243			0.426794
			TRE3G-mCherry-polyA	pLP271		18	1
			Ef1a-iRFP	pLP029		17	1
	lp132.2	lp132 H1 p10+2 42h plate1_A4_A04.fcs	Ef1a-spacer-PIT2-TFF6-TFF3-polyA	pLP294	Off	2.8	0.11	0.303	0.886	0.953	0.0585	3960	0.136	11168	0.343	11574	0.0583544	0.0582169	0.00343415	0.382593	0.411319	0.0292018	0.923761
		lp132 H1 p10+2 42h plate1_A5_A05.fcs	PIRtight-mCitrine FF4-polyA	pLP299		19	1	0.282	0.888	0.96	0.0818	2867	0.154	11422	0.357	12006	0.054716			0.41039
		lp132 H1 p10+2 42h plate1_A6_A06.fcs	UBC-TFF4-tTA-TFF4-T375-T489-T708-polyA	pLP266		8.3	0.33	0.315	0.899	0.964	0.075	3247	0.134	13014	0.325	12168	0.0615802			0.440974
			TRE3G-mCherry-polyA	pLP271		18	1
			Ef1a-iRFP	pLP029		17	1
	lp132.3	lp132 H1 p10+2 42h plate1_A7_A07.fcs	Ef1a-spacer-PIT2-TFF6-TFF3-polyA	pLP294	Off	2.8	0.11	0.269	0.877	0.967	0.179	5914	0.166	17624	0.324	15322	0.213243	0.207633	0.0368261	0.589321	0.602044	0.0724193	0.22974
		lp132 H1 p10+2 42h plate1_A8_A08.fcs	PIRtight-mCitrine FF4-polyA	pLP299		19	1	0.274	0.918	0.976	0.181	4773	0.189	14578	0.362	14178	0.168324			0.536829
		lp132 H1 p10+2 42h plate1_A9_A09.fcs	UBC-TFF4-tTA-TFF4-T375-T489-T708-polyA	pLP266		25	1	0.235	0.923	0.988	0.177	6944	0.171	20252	0.329	15480	0.241333			0.679982
			TRE3G-mCherry-polyA	pLP271		18	1
			Ef1a-iRFP	pLP029		17	1
	lp132.4	lp132 H1 p10+2 42h plate1_A10_A10.fcs	Ef1a-spacer-PIT2-TFF6-TFF3-polyA	pLP294	Off	8.3	0.33	0.319	0.899	0.989	0.037	830	0.236	12503	0.361	14746	0.00576897	0.00773319	0.00170128	0.5543	0.598665	0.0388066	3.66553
		lp132 H1 p10+2 42h plate1_A11_A11.fcs	PIRtight-mCitrine FF4-polyA	pLP299		19	1	0.195	0.882	0.988	0.0536	1143	0.29	14964	0.418	16870	0.008688			0.615396
		lp132 H1 p10+2 42h plate1_A12_A12.fcs	UBC-TFF4-tTA-TFF4-T375-T489-T708-polyA	pLP266		2.8	0.11	0.265	0.92	0.993	0.0443	1250	0.276	14373	0.392	16158	0.00874259			0.626301
			TRE3G-mCherry-polyA	pLP271		18	1
			Ef1a-iRFP	pLP029		17	1
	lp132.5	lp132 H1 p10+2 42h plate1_B1_B01.fcs	Ef1a-spacer-PIT2-TFF6-TFF3-polyA	pLP294	Off	8.3	0.33	0.212	0.887	0.951	0.109	2708	0.246	13495	0.37	15059	0.0529758	0.0601236	0.00740365	0.595813	0.644129	0.0471121	1.44656
		lp132 H1 p10+2 42h plate1_B2_B02.fcs	PIRtight-mCitrine FF4-polyA	pLP299		19	1	0.185	0.862	0.955	0.127	3850	0.292	17050	0.419	17222	0.067759			0.689937
		lp132 H1 p10+2 42h plate1_B3_B03.fcs	UBC-TFF4-tTA-TFF4-T375-T489-T708-polyA	pLP266		8.3	0.33	0.231	0.878	0.952	0.13	3302	0.284	16389	0.403	17861	0.0596362			0.646636
			TRE3G-mCherry-polyA	pLP271		18	1
			Ef1a-iRFP	pLP029		17	1
	lp132.6	lp132 H1 p10+2 42h plate1_B4_B04.fcs	Ef1a-spacer-PIT2-TFF6-TFF3-polyA	pLP294	Off	8.3	0.33	0.2	0.88	0.95	0.199	6114	0.254	18761	0.355	17222	0.199006	0.17318	0.0239147	0.779431	0.720459	0.0513963	1.01098
		lp132 H1 p10+2 42h plate1_B5_B05.fcs	PIRtight-mCitrine FF4-polyA	pLP299		19	1	0.226	0.881	0.951	0.157	5533	0.221	15962	0.334	15414	0.168732			0.685201
		lp132 H1 p10+2 42h plate1_B6_B06.fcs	UBC-TFF4-tTA-TFF4-T375-T489-T708-polyA	pLP266		25	1	0.198	0.879	0.963	0.195	4916	0.258	17054	0.367	17207	0.151801			0.696746
			TRE3G-mCherry-polyA	pLP271		18	1
			Ef1a-iRFP	pLP029		17	1
	lp132.7	lp132 H1 p10+2 42h plate1_B7_B07.fcs	Ef1a-spacer-PIT2-TFF6-TFF3-polyA	pLP294	Off	25	1	0.246	0.857	0.969	0.0447	1138	0.303	11593	0.378	16293	0.00825956	0.00851625	0.000224233	0.570355	0.568765	0.0047443	3.34969
		lp132 H1 p10+2 42h plate1_B8_B08.fcs	PIRtight-mCitrine FF4-polyA	pLP299		19	1	0.231	0.838	0.98	0.0565	956	0.314	11250	0.401	15635	0.00861517			0.56343
		lp132 H1 p10+2 42h plate1_B9_B09.fcs	UBC-TFF4-tTA-TFF4-T375-T489-T708-polyA	pLP266		2.8	0.11	0.213	0.867	0.977	0.0543	1088	0.325	11998	0.398	17113	0.008674			0.57251
			TRE3G-mCherry-polyA	pLP271		18	1
			Ef1a-iRFP	pLP029		17	1
	lp132.8	lp132 H1 p10+2 42h plate1_B10_B10.fcs	Ef1a-spacer-PIT2-TFF6-TFF3-polyA	pLP294	Off	25	1	0.287	0.883	0.987	0.0885	2105	0.284	11818	0.372	15024	0.0333324	0.0353477	0.00266442	0.600529	0.564392	0.0334431	3.1177
		lp132 H1 p10+2 42h plate1_B11_B11.fcs	PIRtight-mCitrine FF4-polyA	pLP299		19	1	0.229	0.884	0.99	0.113	2171	0.313	11401	0.388	16479	0.0383686			0.558116
		lp132 H1 p10+2 42h plate1_B12_B12.fcs	UBC-TFF4-tTA-TFF4-T375-T489-T708-polyA	pLP266		8.3	0.33	0.254	0.909	0.989	0.112	1798	0.32	9795	0.401	14623	0.0343421			0.534532
			TRE3G-mCherry-polyA	pLP271		18	1
			Ef1a-iRFP	pLP029		17	1
	lp132.9	lp132 H1 p10+2 42h plate1_C1_C01.fcs	Ef1a-spacer-PIT2-TFF6-TFF3-polyA	pLP294	Off	25	1	0.229	0.901	0.964	0.17	2705	0.291	10812	0.375	14628	0.0838301	0.0942	0.00938386	0.573565	0.618676	0.0410912	2.9225
		lp132 H1 p10+2 42h plate1_C2_C02.fcs	PIRtight-mCitrine FF4-polyA	pLP299		19	1	0.255	0.894	0.958	0.167	3238	0.282	11803	0.347	15262	0.102106			0.628493
		lp132 H1 p10+2 42h plate1_C3_C03.fcs	UBC-TFF4-tTA-TFF4-T375-T489-T708-polyA	pLP266		25	1	0.256	0.84	0.949	0.163	2893	0.272	11729	0.341	14306	0.0966637			0.653969
			TRE3G-mCherry-polyA	pLP271		18	1
			Ef1a-iRFP	pLP029		17	1
	lp132.10	lp132 H1 p10+2 42h plate1_C4_C04.fcs	Ef1a-spacer-PIT2-T302a-T302b-polyA	pLP295	On	2.8	0.11	0.232	0.889	0.953	0.0376	2248	0.019	4147	0.36	12768	0.018389	0.0179999	0.0011205	0.017142	0.0195406	0.00216046
		lp132 H1 p10+2 42h plate1_C5_C05.fcs	PIRtight-mCitrine FF4-polyA	pLP299		19	1	0.274	0.859	0.961	0.0338	2274	0.0145	5658	0.324	12569	0.0188739			0.0201458
		lp132 H1 p10+2 42h plate1_C6_C06.fcs	UBC-TFF4-tTA-TFF4-T375-T489-T708-polyA	pLP266		2.8	0.11	0.297	0.919	0.969	0.0391	1814	0.0185	4887	0.338	12538	0.0167367			0.0213338
			TRE3G-mCherry-polyA	pLP271		18	1
			Ef1a-iRFP	pLP029		17	1
	lp132.11	lp132 H1 p10+2 42h plate1_C7_C07.fcs	Ef1a-spacer-PIT2-T302a-T302b-polyA	pLP295	On	2.8	0.11	0.258	0.878	0.977	0.0803	2651	0.0149	3446	0.333	12107	0.0528013	0.0537784	0.000910676	0.0127356	0.0139849	0.00370463
		lp132 H1 p10+2 42h plate1_C8_C08.fcs	PIRtight-mCitrine FF4-polyA	pLP299		19	1	0.261	0.858	0.98	0.0829	2306	0.0128	5027	0.317	11182	0.0539306			0.0181527
		lp132 H1 p10+2 42h plate1_C9_C09.fcs	UBC-TFF4-tTA-TFF4-T375-T489-T708-polyA	pLP266		8.3	0.33	0.264	0.884	0.984	0.0938	2129	0.0163	2483	0.32	11429	0.0546035			0.0110664
			TRE3G-mCherry-polyA	pLP271		18	1
			Ef1a-iRFP	pLP029		17	1
	lp132.12	lp132 H1 p10+2 42h plate1_C10_C10.fcs	Ef1a-spacer-PIT2-T302a-T302b-polyA	pLP295	On	2.8	0.11	0.294	0.891	0.986	0.0809	1845	0.0128	4943	0.335	11106	0.0401183	0.0477015	0.00802155	0.0170058	0.0206104	0.00652076
		lp132 H1 p10+2 42h plate1_C11_C11.fcs	PIRtight-mCitrine FF4-polyA	pLP299		19	1	0.278	0.877	0.989	0.0911	2060	0.0171	3906	0.356	11243	0.0468871			0.0166877
		lp132 H1 p10+2 42h plate1_C12_C12.fcs	UBC-TFF4-tTA-TFF4-T375-T489-T708-polyA	pLP266		25	1	0.333	0.905	0.992	0.0719	2736	0.0136	7255	0.331	10594	0.0560992			0.0281377
			TRE3G-mCherry-polyA	pLP271		18	1
			Ef1a-iRFP	pLP029		17	1
	lp132.13	lp132 H1 p10+2 42h plate1_D1_D01.fcs	Ef1a-spacer-PIT2-T302a-T302b-polyA	pLP295	On	8.3	0.33	0.192	0.895	0.959	0.0451	2194	0.0536	9528	0.343	13737	0.0210004	0.0283462	0.0102109	0.108388	0.141449	0.0344451
		lp132 H1 p10+2 42h plate1_D2_D02.fcs	PIRtight-mCitrine FF4-polyA	pLP299		19	1	0.217	0.864	0.956	0.0485	2522	0.0536	13183	0.362	14060	0.0240322			0.138831
		lp132 H1 p10+2 42h plate1_D3_D03.fcs	UBC-TFF4-tTA-TFF4-T375-T489-T708-polyA	pLP266		2.8	0.11	0.223	0.857	0.961	0.0509	3853	0.0524	16571	0.362	13542	0.040006			0.177129
			TRE3G-mCherry-polyA	pLP271		18	1
			Ef1a-iRFP	pLP029		17	1
	lp132.14	lp132 H1 p10+2 42h plate1_D4_D04.fcs	Ef1a-spacer-PIT2-T302a-T302b-polyA	pLP295	On	8.3	0.33	0.228	0.852	0.952	0.0954	3091	0.0427	8569	0.309	13278	0.0718714	0.0869722	0.0137464	0.0891799	0.112624	0.0217442
		lp132 H1 p10+2 42h plate1_D5_D05.fcs	PIRtight-mCitrine FF4-polyA	pLP299		19	1	0.21	0.867	0.956	0.108	3725	0.0491	10578	0.319	13968	0.090287			0.116563
		lp132 H1 p10+2 42h plate1_D6_D06.fcs	UBC-TFF4-tTA-TFF4-T375-T489-T708-polyA	pLP266		8.3	0.33	0.274	0.883	0.954	0.113	3809	0.0518	11117	0.326	13369	0.0987581			0.13213
			TRE3G-mCherry-polyA	pLP271		18	1
			Ef1a-iRFP	pLP029		17	1
	lp132.15	lp132 H1 p10+2 42h plate1_D7_D07.fcs	Ef1a-spacer-PIT2-T302a-T302b-polyA	pLP295	On	8.3	0.33	0.174	0.865	0.964	0.187	4076	0.0414	10434	0.312	14773	0.165368	0.175081	0.00954931	0.0937191	0.0979709	0.0106672
		lp132 H1 p10+2 42h plate1_D8_D08.fcs	PIRtight-mCitrine FF4-polyA	pLP299		19	1	0.192	0.87	0.97	0.181	4346	0.0472	10461	0.298	15048	0.175418			0.110108
		lp132 H1 p10+2 42h plate1_D9_D09.fcs	UBC-TFF4-tTA-TFF4-T375-T489-T708-polyA	pLP266		25	1	0.204	0.884	0.983	0.188	4308	0.0439	9010	0.32	13721	0.184458			0.0900852
			TRE3G-mCherry-polyA	pLP271		18	1
			Ef1a-iRFP	pLP029		17	1
	lp132.16	lp132 H1 p10+2 42h plate1_D10_D10.fcs	Ef1a-spacer-PIT2-T302a-T302b-polyA	pLP295	On	25	1	0.26	0.914	0.984	0.0431	3279	0.0997	13964	0.333	14327	0.0296223	0.0285268	0.00476211	0.291814	0.32944	0.0427617
		lp132 H1 p10+2 42h plate1_D11_D11.fcs	PIRtight-mCitrine FF4-polyA	pLP299		19	1	0.214	0.877	0.989	0.0525	2273	0.109	17655	0.36	14219	0.0233124			0.375944
		lp132 H1 p10+2 42h plate1_D12_D12.fcs	UBC-TFF4-tTA-TFF4-T375-T489-T708-polyA	pLP266		2.8	0.11	0.226	0.928	0.986	0.0579	2712	0.111	13891	0.365	13178	0.0326457			0.320564
			TRE3G-mCherry-polyA	pLP271		18	1
			Ef1a-iRFP	pLP029		17	1
	lp132.17	lp132 H1 p10+2 42h plate1_E1_E01.fcs	Ef1a-spacer-PIT2-T302a-T302b-polyA	pLP295	ON	25	1	0.13	0.89	0.952	0.13	4595	0.108	17127	0.346	13601	0.126935	0.110204	0.0361598	0.393059	0.368005	0.0616576
		lp132 H1 p10+2 42h plate1_E2_E02.fcs	PIRtight-mCitrine FF4-polyA	pLP299		19	1	0.142	0.891	0.943	0.121	5543	0.112	18333	0.314	15826	0.134968			0.413191
		lp132 H1 p10+2 42h plate1_E3_E03.fcs	UBC-TFF4-tTA-TFF4-T375-T489-T708-polyA	pLP266		8.3	0.33	0.131	0.856	0.947	0.111	3460	0.104	16004	0.36	15527	0.0687083			0.297764
			TRE3G-mCherry-polyA	pLP271		18	1
			Ef1a-iRFP	pLP029		17	1
	lp132.18	lp132 H1 p10+2 42h plate1_E4_E04.fcs	Ef1a-spacer-PIT2-T302a-T302b-polyA	pLP295	On	25	1	0.181	0.861	0.954	0.197	6304	0.104	18504	0.304	16206	0.252077	0.2753	0.0334817	0.390616	0.4251	0.0565278
		lp132 H1 p10+2 42h plate1_E5_E05.fcs	PIRtight-mCitrine FF4-polyA	pLP299		19	1	0.173	0.881	0.95	0.236	7773	0.112	25603	0.335	17457	0.31368			0.490337
		lp132 H1 p10+2 42h plate1_E6_E06.fcs	UBC-TFF4-tTA-TFF4-T375-T489-T708-polyA	pLP266		25	1	0.197	0.877	0.944	0.19	6561	0.0911	20743	0.296	16189	0.260143			0.394347
			TRE3G-mCherry-polyA	pLP271		18	1
			Ef1a-iRFP	pLP029		17	1
