# Supplementary material for: Synthetic gene circuits for cell state detection and protein tuning in human pluripotent stem cells
Source: Mol Syst Biol. 2022 Nov 11;18(11):e10886. doi: 10.15252/msb.202110886 (PMC9650275; doi:10.15252/msb.202110886)
Supplement: Supplementary file 8 — Source Data for Figure 4 [file MSB-18-e10886-s001.xls]

## Sheet: Figure 4C,D
Cell line	Sample ID	Replicate	Sample Description	Plasmid Description	Plasmid Code	Plasmid amount / 96 well (ng)	Molar ratio btw plasmids	miRNA mimics	Doxycycline (ug / mL)	f live	f single cells	f DAPI-	f mCherry	mean mCherry	f mCitrine	mean mCitrine	f iRFP	mean iRFP	mCherry (rel.U.)	average mCherry (rel.U.)	s.d. mCherry (rel.U.)	mCitrine (rel.U.)	average mCitrine (rel.U.)	s.d. mCitrine (rel.U.)
HEK293	lp150.5	lp150 HEK p2+16+10_B1_B01.fcs	hPSC-specific circuit (Circuit 1)	Ef1a-spacer-rtTA-T302a-T302b-polyA	pLP293	2.8	0.11	-	0.8	0.78	0.94	1	0.03	559	0.63	30486	0.51	29574	0.00111187	0.00208647	0.00113828	1.27339	0.918342	0.237225
		lp150 HEK p2+16+10_B2_B02.fcs		TRE3G-Citrine FF4-polyA	pLP275	19	1			0.77	0.93	1	0.03	484	0.63	29753	0.49	26622	0.00111309			1.43693
		lp150 HEK p2+16+10_B3_B03.fcs		UBC-TFF4-PIT2-TFF4 T375 T489	pLP327	8.3	0.33			0.78	0.94	1	0.03	516	0.65	28819	0.51	27127	0.00111892			1.35401
	lp148.7	lp148 HEK p16+2+8 plate1_B7_B07.fcs		PIRtight-mCherry-polyA	pLP269	18	1			0.683	0.882	0.997	0.0784	1048	0.48	28391	0.573	35247	0.00406818			0.674754
		lp148 HEK p16+2+8 plate1_B8_B08.fcs		Ef1a-iRFP	pLP029	17	1			0.67	0.868	0.998	0.0738	1051	0.465	30054	0.581	35047	0.00380919			0.686323
		lp148 HEK p16+2+8 plate1_B9_B09.fcs								0.713	0.904	0.998	0.0833	1091	0.542	28618	0.634	38435	0.00372953			0.636535
	lp143.1	lp143 HEK p16+2+2 plate1_A1_A01.fcs								0.594	0.801	0.991	0.0498	416	0.553	31330	0.661	28275	0.00110846			0.927004
		lp143 HEK p16+2+2 plate1_A2_A02.fcs								0.604	0.755	0.991	0.0336	287	0.532	25010	0.637	23113	0.000654976			0.903711
		lp143 HEK p16+2+2 plate1_A3_A03.fcs								0.666	0.877	0.988	0.0359	350	0.457	25556	0.604	23969	0.000867912			0.806719
	lp143.6	lp143 HEK p16+2+2 plate1_B4_B04.fcs								0.577	0.846	0.985	0.0395	412	0.495	18095	0.689	18011	0.00131141			0.721783
		lp143 HEK p16+2+2 plate1_B5_B05.fcs								0.578	0.848	0.984	0.0599	391	0.606	25254	0.796	25788	0.00114097			0.745542
		lp143 HEK p16+2+2 plate1_B6_B06.fcs								0.535	0.845	0.976	0.0551	452	0.601	21821	0.78	23892	0.00133642			0.703723
	lp143.11	lp143 HEK p16+2+2 plate1_C7_C07.fcs								0.663	0.849	0.988	0.0998	518	0.583	30090	0.73	26990	0.00262382			0.890359
		lp143 HEK p16+2+2 plate1_C8_C08.fcs								0.659	0.865	0.989	0.0995	634	0.528	30142	0.659	27831	0.00343952			0.867744
		lp143 HEK p16+2+2 plate1_C9_C09.fcs								0.638	0.787	0.988	0.116	464	0.591	34284	0.727	30565	0.00242224			0.911843
	lp145.40	lp145 HEK plate2_B10_B10.fcs								0.75	0.93		0.17	459	0.75	40981	0.78	36829	0.0026			1.0671
		lp145 HEK plate2_B11_B11.fcs								0.74	0.92		0.13	424	0.66	38095	0.67	35185	0.0023			1.0681
		lp145 HEK plate2_B12_B12.fcs								0.67	0.93		0.16	495	0.63	38071	0.66	42127	0.0028			0.8546
	lp143.41	lp143 HEK p16+2+3 plate2_G3_G03.fcs	Max FF4 Circuit (Circuit2)	Ef1a-spacer-rtTA-TFF3-TFF6-polyA	pLP292	2.8	0.11	-	0.8	0.66	0.89	0.99	0.15	317	0.7	48295	0.78	38607	0.001555	0.00166334	0.000154018	1.12842	0.88976	0.220302
		lp143 HEK p16+2+3 plate2_G4_G04.fcs		TRE3G-Citrine FF4-polyA	pLP275	19	1			0.65	0.83	0.99	0.16	337	0.78	42041	0.83	34955	0.001833			1.13325
	lp148.35	lp148 HEK p16+2+8 plate2_D4_D04.fcs		UBC-TFF4-PIT2-TFF4 T375 T489	pLP327	8.3	0.33			0.693	0.878	0.997	0.0544	655	0.566	25374	0.581	33529	0.00182913			0.73724
		lp148 HEK p16+2+8 plate2_D5_D05.fcs		PIRtight-mCherry-polyA	pLP269	18	1			0.7	0.893	0.997	0.0549	606	0.58	26876	0.608	34783	0.00157317			0.737093
		lp148 HEK p16+2+8 plate2_D6_D06.fcs		Ef1a-iRFP	pLP029	17	1			0.708	0.898	0.997	0.0586	604	0.603	27410	0.643	36062	0.00152642			0.712797
	lp148.14	lp148 HEK p16+2+8 plate1_D4_D04.fcs	Max Output circuit (vircuit 3)	UBC-TFF4-PIT2-TFF4 T375 T489	pLP327	8.3	0.33		0.8	0.697	0.889	0.994	0.147	9018	0.00098	76	0.407	30824	0.105668	0.140126	0.0234132	5.93685e-06	7.73825e-05	0.00019212
		lp148 HEK p16+2+8 plate1_D5_D05.fcs		PIRtight-mCherry-polyA	pLP269	18	1			0.709	0.909	0.994	0.146	8475	0.00074	48.3	0.386	32844	0.0975999			2.81926e-06
		lp148 HEK p16+2+8 plate1_D6_D06.fcs		Ef1a-iRFP	pLP029	17	1			0.694	0.88	0.995	0.139	8911	0.00082	50.7	0.374	34840	0.0950586			3.1906e-06
	lp150.6	lp150 HEK p2+16+10_B4_B04.fcs								0.77	0.93	1	0.28	11166	0	13373	0.6	34591	0.149891			0.000160283
		lp150 HEK p2+16+10_B5_B05.fcs								0.81	0.95	1	0.31	11471	0	1253	0.65	36110	0.152678			6.45573e-06
		lp150 HEK p2+16+10_B6_B06.fcs								0.77	0.93	1	0.3	11620	0	56.8	0.64	35295	0.154899			1.90666e-07
	lp150.11	lp150 HEK p2+16+10_C7_C07.fcs								0.8	0.94	1	0.24	10660	0	97	0.54	30520	0.156686			9.50503e-07
		lp150 HEK p2+16+10_C8_C08.fcs								0.81	0.95	1	0.27	11015	0	60.9	0.56	30995	0.171937			1.15204e-07
		lp150 HEK p2+16+10_C9_C09.fcs								0.83	0.94	1	0.21	10768	0	58.8	0.52	30100	0.147264			3.44421e-07
	lp150.16	lp150 HEK p2+16+10_D10_D10.fcs								0.79	0.92	1	0.25	10610	0	127	0.56	32939	0.143096			6.40753e-07
		lp150 HEK p2+16+10_D11_D11.fcs								0.63	0.92	1	0.24	9622	0	59.4	0.52	29613	0.14934			1.12252e-07
		lp150 HEK p2+16+10_D12_D12.fcs								0.76	0.95	1	0.23	10918	0	61	0.52	32466	0.151622			3.14958e-07
	lp143.42	lp143 HEK p16+2+3 plate2_G5_G05.fcs								0.69	0.87	0.99	0.35	8480	0	8758	0.71	28013	0.147938			0.000707
		lp143 HEK p16+2+3 plate2_G6_G06.fcs								0.73	0.88	0.99	0.31	9188	0	3317	0.69	29735	0.138081			0.000195
	lp143.3	lp143 HEK p16+2+2 plate1_A7_A07.fcs	hPSC-specific circuit (Circuit 1)	Ef1a-spacer-rtTA-T302a-T302b-polyA	pLP293	2.8	0.11	miR-302a (16 nM)	0.8	0.634	0.809	0.991	0.288	7538	0.13	3323	0.651	22951	0.1453	0.147726	0.0113266	0.0289129	0.0326888	0.00539849
		lp143 HEK p16+2+2 plate1_A8_A08.fcs		TRE3G-Citrine FF4-polyA	pLP275	19	1			0.638	0.86	0.993	0.274	8504	0.125	4096	0.675	25049	0.13781			0.0302814
		lp143 HEK p16+2+2 plate1_A9_A09.fcs		UBC-TFF4-PIT2-TFF4 T375 T489	pLP327	8.3	0.33			0.61	0.798	0.992	0.327	9699	0.153	5034	0.688	28799	0.16007			0.0388722
				PIRtight-mCherry-polyA	pLP269	18	1
				Ef1a-iRFP	pLP029	17	1
	lp145.41	lp145 HEK plate2_C1_C01.fcs	hPSC-specific circuit (Circuit 1)	Ef1a-spacer-rtTA-T302a-T302b-polyA	pLP293	2.8	0.11	miR-302b (6.4 nM)	0.8	0.725	0.918		0.286	7350	0.222	8118	0.654	34109	0.0942338	0.0845976	0.00981115	0.0807896	0.0839433	0.00313426
		lp145 HEK plate2_C2_C02.fcs		TRE3G-Citrine FF4-polyA	pLP275	19	1			0.742	0.912		0.276	6363	0.225	8000	0.653	31663	0.0849387			0.0870577
		lp145 HEK plate2_C3_C03.fcs		UBC-TFF4-PIT2-TFF4 T375 T489	pLP327	8.3	0.33			0.741	0.898		0.252	5671	0.21	7659	0.666	28756	0.0746204			0.0839825
				PIRtight-mCherry-polyA	pLP269	18	1
				Ef1a-iRFP	pLP029	17	1
	lp143.12	lp143 HEK p16+2+2 plate1_C10_C10.fcs	hPSC-specific circuit (Circuit 1)	Ef1a-spacer-rtTA-T302a-T302b-polyA	pLP293	2.8	0.11	miR-375 (6.4 nM)	0.8	0.663	0.894	0.987	0.0186	191	0.608	32131	0.747	31732	0.000149875	0.00018922	4.92887e-05	0.824157	0.989016	0.199746
		lp143 HEK p16+2+2 plate1_C11_C11.fcs		TRE3G-Citrine FF4-polyA	pLP275	19	1			0.66	0.895	0.985	0.0175	220	0.573	30457	0.729	29984	0.000176134			0.798408
		lp143 HEK p16+2+2 plate1_C12_C12.fcs		UBC-TFF4-PIT2-TFF4 T375 T489	pLP327	8.3	0.33			0.625	0.831	0.981	0.0228	199	0.591	35999	0.755	33995	0.000176777			0.828926
	lp148.32	lp148 HEK p16+2+8 plate1_H7_H07.fcs		PIRtight-mCherry-polyA	pLP269	18	1			0.716	0.922	0.994	0.0035	559	0.479	29480	0.426	25941	0.000177045			1.27781
		lp148 HEK p16+2+8 plate1_H8_H08.fcs		Ef1a-iRFP	pLP029	17	1			0.687	0.883	0.994	0.0046	431	0.458	29059	0.419	28177	0.000167929			1.12729
		lp148 HEK p16+2+8 plate1_H9_H09.fcs								0.656	0.898	0.994	0.0063	736	0.551	31532	0.5	32249	0.000287562			1.0775
	lp143.7	lp143 HEK p16+2+2 plate1_B7_B07.fcs	hPSC-specific circuit (Circuit 1)	Ef1a-spacer-rtTA-T302a-T302b-polyA	pLP293	2.8	0.11	miR-489 (6.4 nM)	0.8	0.527	0.825	0.978	0.0236	427	0.705	33443	0.831	30548	0.000396969	0.00020721	0.000108385	0.928775	1.18169	0.280022
		lp143 HEK p16+2+2 plate1_B8_B08.fcs		TRE3G-Citrine FF4-polyA	pLP275	19	1			0.569	0.852	0.984	0.0204	230	0.641	28993	0.767	25402	0.000240821			0.953867
		lp143 HEK p16+2+2 plate1_B9_B09.fcs		UBC-TFF4-PIT2-TFF4 T375 T489	pLP327	8.3	0.33			0.552	0.86	0.987	0.022	271	0.722	32942	0.833	31481	0.000227352			0.906971
	lp148.33	lp148 HEK p16+2+8 plate1_H10_H10.fcs		PIRtight-mCherry-polyA	pLP269	18	1			0.657	0.917	0.994	0.0029	490	0.554	30279	0.455	26169	0.000119343			1.40881
		lp148 HEK p16+2+8 plate1_H11_H11.fcs		Ef1a-iRFP	pLP029	17	1			0.672	0.934	0.996	0.0027	640	0.557	30233	0.451	24646	0.000155461			1.515
		lp148 HEK p16+2+8 plate1_H12_H12.fcs								0.652	0.909	0.993	0.003	419	0.538	31134	0.443	27464	0.000103316			1.37673
	lp150.4	lp150 HEK p2+16+10_A10_A10.fcs	hPSC-specific circuit (Circuit 1)	Ef1a-spacer-rtTA-T302a-T302b-polyA	pLP293	2.8	0.11	miR-Ctrl (16 nM)	0.8	0.74	0.95	1	0.05	772	0.62	27631	0.54	29962	0.00238574	0.00620204	0.00321932	1.05882	0.781823	0.261645
		lp150 HEK p2+16+10_A11_A11.fcs		TRE3G-Citrine FF4-polyA	pLP275	19	1			0.62	0.9	0.99	0.07	797	0.71	27262	0.59	30482	0.00310214			1.07627
		lp150 HEK p2+16+10_A12_A12.fcs		UBC-TFF4-PIT2-TFF4 T375 T489	pLP327	8.3	0.33			0.73	0.94	1	0.06	771	0.66	29273	0.55	31393	0.00267923			1.11896
	lp143.18	lp143 HEK p16+2+2 plate1_E4_E04.fcs		PIRtight-mCherry-polyA	pLP269	18	1			0.64	0.874	0.983	0.125	667	0.546	21282	0.705	20581	0.00574619			0.800847
		lp143 HEK p16+2+2 plate1_E5_E05.fcs		Ef1a-iRFP	pLP029	17	1			0.671	0.882	0.987	0.152	800	0.519	25934	0.701	23946	0.00724407			0.801837
		lp143 HEK p16+2+2 plate1_E6_E06.fcs								0.712	0.888	0.987	0.116	775	0.537	23564	0.716	24280	0.00517128			0.727883
	lp148.34	lp148 HEK p16+2+8 plate2_D1_D01.fcs								0.694	0.918	0.994	0.107	1682	0.387	20435	0.492	32416	0.0112846			0.495862
		lp148 HEK p16+2+8 plate2_D2_D02.fcs								0.735	0.906	0.996	0.105	1466	0.394	21804	0.528	35158	0.00829211			0.46278
		lp148 HEK p16+2+8 plate2_D3_D03.fcs								0.7	0.866	0.996	0.113	1666	0.458	20448	0.58	32743	0.00991304			0.49314
Cell line	Sample ID	Replicate	Sample Description	Plasmid Description	Plasmid Code	Plasmid amount / 96 well (ng)	Molar ratio btw plasmids	miRNA mimics	Doxycycline (ug / mL)	f live	f single cells	f DAPI-	f mCherry	mean mCherry	f mCitrine	mean mCitrine	f iRFP	mean iRFP	mCherry (rel.U.)	average mCherry (rel.U.)	s.d. mCherry (rel.U.)	mCitrine (rel.U.)	average mCitrine (rel.U.)	s.d. mCitrine (rel.U.)
H1	lp148.7	lp148 H1 p10 +4 plate1_B7_B07.fcs	hPSC-specific circuit (Circuit 1)	Ef1a-spacer-rtTA-T302a-T302b-polyA	pLP293	2.8	0.11	-	0.8	0.519	0.969	0.985	0.031	793	0.0023	216	0.248	11048	0.00897221	0.0157087	0.00603756	0.00018132	0.00235733	0.00295341
		lp148 H1 p10 +4 plate1_B8_B08.fcs		TRE3G-Citrine FF4-polyA	pLP275	19	1			0.512	0.935	0.977	0.0233	729	0.002	118	0.195	11089	0.00785519			0.00010914
		lp148 H1 p10 +4 plate1_B9_B09.fcs		UBC-TFF4-PIT2-TFF4 T375 T489	pLP327	8.3	0.33			0.516	0.948	0.983	0.0194	1100	0.0017	910	0.17	10779	0.0116457			0.000844234
	lp149.7	lp149 H1 p10+3_D7_D07.fcs		PIRtight-mCherry-polyA	pLP269	18	1			0.554	0.987	0.948	0.0163	555	0.00093	200	0.335	4648	0.00580991			0.000119454
	lp149.20	lp149 H1 p10+3_E8_E08.fcs		Ef1a-iRFP	pLP029	17	1			0.404	0.986	0.988	0.0445	861	0.0199	4634	0.417	15785	0.0058208			0.0140097
	lp144.1	lp144 H1 p11+1 plate1_A1_A01.fcs								0.299	0.983	0.978	0.112	685	0.0089	285	0.435	15657	0.0112645			0.000372423
		lp144 H1 p11+1 plate1_A2_A02.fcs								0.3	0.986	0.982	0.121	979	0.0065	1388	0.436	13522	0.0200928			0.0015303
		lp144 H1 p11+1 plate1_A3_A03.fcs								0.309	0.988	0.971	0.151	1247	0.0108	1221	0.509	16294	0.0227038			0.00158999
	lp144.6	lp144 H1 p11+1 plate1_B4_B04.fcs								0.218	0.963	0.968	0.146	1208	0.0127	2556	0.515	17571	0.0194902			0.00358724
		lp144 H1 p11+1 plate1_B5_B05.fcs								0.226	0.968	0.974	0.167	854	0.0094	329	0.533	17877	0.0149676			0.000324565
		lp144 H1 p11+1 plate1_B6_B06.fcs								0.223	0.963	0.97	0.156	1512	0.0131	2131	0.537	17278	0.0254219			0.00300876
	lp144.11	lp144 H1 p11+1 plate1_C7_C07.fcs								0.221	0.966	0.964	0.127	1350	0.0107	2263	0.577	17894	0.0166056			0.00234523
		lp144 H1 p11+1 plate1_C8_C08.fcs								0.288	0.972	0.96	0.113	1011	0.0084	3259	0.555	16970	0.0121298			0.00290662
		lp144 H1 p11+1 plate1_C9_C09.fcs								0.227	0.964	0.968	0.124	977	0.0057	1348	0.569	17236	0.0123529			0.000783458
	lp144.16	lp144 H1 p11+1 plate1_D10_D10.fcs								0.21	0.98	0.98	0.16	1440	0.01	2141	0.54	18685	0.0227504			0.00116275
		lp144 H1 p11+1 plate1_D11_D11.fcs								0.28	0.97	0.95	0.12	909	0.01	3568	0.56	16749	0.0113433			0.00203432
		lp144 H1 p11+1 plate1_D12_D12.fcs								0.24	0.97	0.96	0.14	1502	0.01	1942	0.52	18584	0.021646			0.00185238
	lp144.21	lp144 H1 p11+1 plate1_F2_F02.fcs								0.188	0.963	0.949	0.146	1633	0.0121	4008	0.499	19146	0.0249552			0.00507615
		lp144 H1 p11+1 plate1_F3_F03.fcs								0.189	0.958	0.956	0.138	1046	0.0128	2530	0.473	19120	0.0159611			0.00358081
	lp144.26	lp144 H1 p11+1 plate1_G4_G04.fcs								0.261	0.971	0.978	0.138	1250	0.0125	1088	0.49	19897	0.0176932			0.00139494
		lp144 H1 p11+1 plate1_G5_G05.fcs								0.251	0.969	0.971	0.123	1498	0.0076	4619	0.517	16810	0.0212011			0.00403927
		lp144 H1 p11+1 plate1_G6_G06.fcs								0.199	0.978	0.961	0.118	1291	0.0068	1515	0.542	18852	0.0149091			0.00100824
	lp144.31	lp144 H1 p11+1 plate1_H7_H07.fcs	Max FF4 Circuit (Circuit2)	Ef1a-spacer-rtTA-TFF3-TFF6-polyA	pLP292	2.8	0.11	-	0.8	0.257	0.985	0.978	0.0503	429	0.267	19750	0.419	24379	0.00211249	0.00310363	0.00120113	0.516236	0.505164	0.0434571
		lp144 H1 p11+1 plate1_H8_H08.fcs		TRE3G-Citrine FF4-polyA	pLP275	19	1			0.254	0.978	0.976	0.0474	408	0.245	18073	0.349	23870	0.00232146			0.531519
		lp144 H1 p11+1 plate1_H9_H09.fcs		UBC-TFF4-PIT2-TFF4 T375 T489	pLP327	8.3	0.33			0.303	0.982	0.975	0.0529	348	0.272	20750	0.423	24218	0.00179703			0.550945
	lp148.35	lp 148 H1 p10+4 plate2_A7_A07.fcs		PIRtight-mCherry-polyA	pLP269	18	1			0.39	0.938	0.958	0.0327	400	0.179	8686	0.291	11604	0.00387353			0.460439
		lp 148 H1 p10+4 plate2_A8_A08.fcs		Ef1a-iRFP	pLP029	17	1			0.436	0.947	0.96	0.0333	545	0.18	9358	0.291	11856	0.00526029			0.48823
		lp 148 H1 p10+4 plate2_A9_A09.fcs								0.407	0.958	0.972	0.0339	413	0.232	7804	0.36	11428	0.00340312			0.440081
	lp149.15	lp149 H1 p10+3_E3_E03.fcs								0.264	0.99	0.985	0.0616	548	0.424	14771	0.678	16835	0.00295746			0.548697
	lp144.32	lp144 H1 p11+1 plate1_H12_H12.fcs	Max Output Circuit (Circuit 3)	UBC-TFF4-PIT2-TFF4 T375 T489	pLP327	8.3	0.33		0.8	0.24	0.977	0.96	0.129	1181	0.00075	59.5	0.518	19707	0.0149241	0.0265783	0.0107289	7.93372e-06	1.40033e-05	1.33654e-05
		lp144 H1 p11+1 plate1_H10_H10.fcs		PIRtight-mCherry-polyA	pLP269	18	1			0.21	0.974	0.97	0.129	2006	0.0013	54.9	0.485	18548	0.0287662			0
		lp144 H1 p11+1 plate1_H11_H11.fcs		Ef1a-iRFP	pLP029	17	1			0.235	0.986	0.961	0.142	2422	0	0	0.51	18709	0.0360447			4.37147e-06
	lp148.14	lp148 H1 p10 +4 plate1_D4_D04.fcs								0.484	0.947	0.977	0.0336	870	0.0011	48.3	0.255	10950	0.010469	0.0148949	0.00107555	1.90277e-05
		lp148 H1 p10 +4 plate1_D5_D05.fcs								0.494	0.948	0.972	0.0278	782	0.0014	50.3	0.226	11305	0.00850888			2.75624e-05
		lp148 H1 p10 +4 plate1_D6_D06.fcs								0.485	0.937	0.97	0.0165	941	0.0014	49.4	0.185	9623	0.0087215			3.88484e-05
	lp149.14	lp149 H1 p10+3_E2_E02.fcs								0.455	0.989	0.962	0.0517	1331	0.00068	53.1	0.503	8357	0.0163701			8.58984e-06
	lp149.21	lp149 H1 p10+3_E9_E09.fcs								0.369	0.985	0.972	0.0797	2594	0.0007	55.3	0.453	15010	0.0304053			5.69304e-06
	lp144.5	lp144 H1 p11+1 plate1_B1_B01.fcs	hPSC-specific circuit (Circuit 1)	Ef1a-spacer-rtTA-T302a-T302b-polyA	pLP293	2.8	0.11	miR-375 (100 nM)	0.8	0.276	0.962	0.964	0.0152	429	0.0036	2451	0.422	12041	0.00128329	0.000859323	0.000368474	0.00173648	0.00121087	0.000565177
		lp144 H1 p11+1 plate1_B2_B02.fcs		TRE3G-Citrine FF4-polyA	pLP275	19	1			0.25	0.953	0.958	0.0124	305	0.0027	1266	0.441	12643	0.000678317			0.000613068
		lp144 H1 p11+1 plate1_B3_B03.fcs		UBC-TFF4-PIT2-TFF4 T375 T489	pLP327	8.3	0.33			0.218	0.956	0.971	0.0108	272	0.0052	1176	0.46	10361	0.000616358			0.00128307
				PIRtight-mCherry-polyA	pLP269	18	1
				Ef1a-iRFP	pLP029	17	1
	lp144.10	lp144 H1 p11+1 plate1_C4_C04.fcs	hPSC-specific circuit (Circuit 1)	Ef1a-spacer-rtTA-T302a-T302b-polyA	pLP293	2.8	0.11	miR-489 (100 nM)	0.8	0.273	0.97	0.972	0.0083	333	0.0022	373	0.403	13511	0.00050761	0.0023353	0.00196256	0.000150709	0.00109916	0.00134227
		lp144 H1 p11+1 plate1_C5_C05.fcs		TRE3G-Citrine FF4-polyA	pLP275	19	1			0.275	0.969	0.968	0.0142	977	0.0033	1030	0.421	15776	0.00208883			0.000511767
		lp144 H1 p11+1 plate1_C6_C06.fcs		UBC-TFF4-PIT2-TFF4 T375 T489	pLP327	8.3	0.33			0.257	0.971	0.969	0.0172	1473	0.0025	6056	0.419	13713	0.00440945			0.00263499
				PIRtight-mCherry-polyA	pLP269	18	1
				Ef1a-iRFP	pLP029	17	1
	lp144.15	lp144 H1 p11+1 plate1_D7_D07.fcs	hPSC-specific circuit (Circuit 1)	Ef1a-spacer-rtTA-T302a-T302b-polyA	pLP293	2.8	0.11	miR-Ctrl (100 nM)	0.8	0.28	0.97	0.964	0.106	1425	0.0111	968	0.463	16039	0.0203405	0.021539	0.00734167	0.00144691	0.00144085	0.00124228
		lp144 H1 p11+1 plate1_D8_D08.fcs		TRE3G-Citrine FF4-polyA	pLP275	19	1			0.284	0.974	0.964	0.0908	1089	0.0077	3567	0.481	16210	0.0126819			0.00352262
		lp144 H1 p11+1 plate1_D9_D09.fcs		UBC-TFF4-PIT2-TFF4 T375 T489	pLP327	8.3	0.33			0.258	0.967	0.963	0.107	1168	0.0119	1510	0.49	16903	0.0150892			0.00216952
	lp148.34	lp 148 H1 p10+4 plate2_A4_A04.fcs		PIRtight-mCherry-polyA	pLP269	18	1			0.422	0.945	0.95	0.0565	1077	0.0039	99	0.251	11256	0.021538			0.00013666
		lp 148 H1 p10+4 plate2_A5_A05.fcs		Ef1a-iRFP	pLP029	17	1			0.476	0.951	0.971	0.0578	1274	0.0045	374	0.232	11599	0.0273646			0.000625425
		lp 148 H1 p10+4 plate2_A6_A06.fcs								0.486	0.946	0.971	0.0698	1558	0.0054	465	0.276	12229	0.0322198			0.000743955
Cell line	Sample ID	Replicate	Sample Description	Plasmid Description	Plasmid Code	Plasmid amount / 96 well (ng)	Molar ratio btw plasmids	miRNA mimics	Doxycycline (ug / mL)	f live	f single cells	f DAPI-	f mCherry	mean mCherry	f mCitrine	mean mCitrine	f iRFP	mean iRFP	mCherry (rel.U.)	average mCherry (rel.U.)	s.d. mCherry (rel.U.)	mCitrine (rel.U.)	average mCitrine (rel.U.)	s.d. mCitrine (rel.U.)
HES-2	lp144.1	lp144 HES2 p30+1 plate1_A1_A01.fcs	hPSC-specific circuit (Circuit 1)	Ef1a-spacer-rtTA-T302a-T302b-polyA	pLP293	2.8	0.11	-	0.8	0.232	0.977	0.989	0.0295	1718	0.0036	652	0.233	13933	0.0156115	0.0181386	0.00665922	0.000723019	0.00538866	0.00845199
		lp144 HES2 p30+1 plate1_A2_A02.fcs		TRE3G-Citrine FF4-polyA	pLP275	19	1			0.247	0.988	0.98	0.032	2801	0.0036	10743	0.279	13803	0.0232748			0.0100427
		lp144 HES2 p30+1 plate1_A3_A03.fcs		UBC-TFF4-PIT2-TFF4 T375 T489	pLP327	8.3	0.33			0.276	0.98	0.986	0.0361	1855	0.0045	467	0.248	13775	0.0196023			0.000615157
	lp144.6	lp144 HES2 p30+1 plate1_B4_B04.fcs		PIRtight-mCherry-polyA	pLP269	18	1			0.236	0.981	0.991	0.0462	2682	0.0053	2837	0.341	15463	0.0234992			0.00285159
		lp144 HES2 p30+1 plate1_B5_B05.fcs		Ef1a-iRFP	pLP029	17	1			0.273	0.974	0.989	0.0409	1322	0.0066	1577	0.321	14676	0.0114774			0.00220934
		lp144 HES2 p30+1 plate1_B6_B06.fcs								0.309	0.976	0.984	0.0407	1904	0.0059	1321	0.294	15245	0.0172897			0.00173892
	lp144.11	lp144 HES2 p30+1 plate1_C8_C08.fcs								0.28	0.98	0.986	0.0343	1578	0.0023	193	0.34	14426	0.0110351			9.05024e-05
		lp144 HES2 p30+1 plate1_C9_C09.fcs								0.268	0.982	0.979	0.0429	1529	0.0021	1813	0.331	14332	0.0138271			0.000802569
	lp144.16	lp144 HES2 p30+1 plate1_D10_D10.fcs								0.196	0.976	0.982	0.0311	1769	0.0039	94.1	0.327	14282	0.0117802			7.8581e-05
		lp144 HES2 p30+1 plate1_D11_D11.fcs								0.169	0.971	0.989	0.0382	2422	0.0051	29460	0.319	15341	0.0189057			0.0307014
		lp144 HES2 p30+1 plate1_D12_D12.fcs								0.139	0.977	0.982	0.0263	2683	0.0038	396	0.264	12820	0.020849			0.000444618
	lp144.21	lp144 HES2 p30+1 plate1_F1_F01.fcs								0.251	0.983	0.976	0.0359	3691	0.0035	14249	0.254	16243	0.0321173			0.0120879
		lp144 HES2 p30+1 plate1_F2_F02.fcs								0.243	0.978	0.982	0.0439	1037	0.0035	2423	0.281	17022	0.00951758			0.00177298
		lp144 HES2 p30+1 plate1_F3_F03.fcs								0.248	0.98	0.98	0.045	1114	0.0027	788	0.297	16033	0.0105275			0.000446806
	lp144.26	lp144 HES2 p30+1 plate1_G4_G04.fcs								0.214	0.962	0.972	0.0349	2027	0.0058	5808	0.299	14704	0.0160906			0.0076621
		lp144 HES2 p30+1 plate1_G5_G05.fcs								0.19	0.989	0.977	0.0449	3254	0.0083	11641	0.303	16641	0.0289762			0.0191622
		lp144 HES2 p30+1 plate1_G6_G06.fcs								0.211	0.98	0.972	0.0596	2069	0.0064	142	0.335	15353	0.0239756			0.000176697
	lp144.31	lp144 HES2 p30+1 plate1_H7_H07.fcs	Max FF4 Circuit (Circuit2)	Ef1a-spacer-rtTA-TFF3-TFF6-polyA	pLP292	2.8	0.11	-	0.8	0.0661	0.987	0.991	0.0311	263	0.173	15574	0.28	21276	0.00137299	0.00150267	0.000742085	0.45227	0.38678	0.0610924
		lp144 HES2 p30+1 plate1_H8_H08.fcs		TRE3G-Citrine FF4-polyA	pLP275	19	1			0.083	0.979	0.991	0.0354	419	0.181	13417	0.279	23104	0.00230105			0.376741
		lp144 HES2 p30+1 plate1_H9_H09.fcs		UBC-TFF4-PIT2-TFF4 T375 T489	pLP327	8.3	0.33			0.219	0.992	0.988	0.0097	348	0.137	9789	0.211	19183	0.000833973			0.331329
				PIRtight-mCherry-polyA	pLP269	18	1
				Ef1a-iRFP	pLP029	17	1
	lp144.32	lp144 H1 p11+1 plate1_H10_H10.fcs	Max Output Circuit (Circuit 3)	UBC-TFF4-PIT2-TFF4 T375 T489	pLP327	8.3	0.33		0.8	0.21	0.974	0.97	0.129	2006	0.0013	54.9	0.485	18548	0.0287662	0.0265783	0.0107289	7.93372e-06	4.10173e-06	3.97373e-06
		lp144 H1 p11+1 plate1_H11_H11.fcs		PIRtight-mCherry-polyA	pLP269	18	1			0.235	0.986	0.961	0.142	2422	0	0	0.51	18709	0.0360447			0
		lp144 H1 p11+1 plate1_H12_H12.fcs		Ef1a-iRFP	pLP029	17	1			0.24	0.977	0.96	0.129	1181	0.00075	59.5	0.518	19707	0.0149241			4.37147e-06

## Sheet: Figure 4E
Cell line	Sample ID	Replicate	Sample Description	Plasmid Description	Plasmid Code	Plasmid amount / 96 well (ng)	Molar ratio btw plasmids	Doxycycline (ug / mL)	f live	f single cells	f DAPI-	f mCherry	mean mCherry	f mCitrine	mean mCitrine	f iRFP	mean iRFP	mCherry (rel.U.)	average mCherry (rel.U.)	s.d. mCherry (rel.U.)	mCitrine (rel.U.)	average mCitrine (rel.U.)	s.d. mCitrine (rel.U.)
HEK293	lp152. 1	lp152 HEK p2+16+12 1-15_A1_A01.fcs	Circuit 1- WT4x	Ef1a-spacer-rtTA-T302a-T302b-polyA	pLP293	2.8	0.11	0.8	0.68	0.94	0.99	0.04	341	0.62	35641	0.83	42183	0.000389582	0.00028406	5.96639e-05	0.63114	0.704961	0.0627282
		lp152 HEK p2+16+12 1-15_A2_A02.fcs		TRE3G-Citrine FF4-polyA	pLP275	19	1		0.71	0.91	0.99	0.03	264	0.56	33983	0.77	38059	0.000270257			0.649384
	lp148.15	lp148 HEK p16+2+8 plate1_D7_D07.fcs		UBC-TFF4-PIT2-TFF4 T375 T489	pLP327	17	1		0.696	0.898	0.996	0.012	404	0.507	26952	0.572	32577	0.000260169			0.733317
		lp148 HEK p16+2+8 plate1_D8_D08.fcs		PIRtight-Cherry-Spacer-T17 4x-polyA	pCL043	18	1		0.701	0.891	0.996	0.0121	406	0.496	30360	0.579	33305	0.000254755			0.7809
		lp148 HEK p16+2+8 plate1_D9_D09.fcs		Ef1a-iRFP	pLP029	17	1		0.722	0.898	0.996	0.0153	372	0.552	30658	0.631	36736	0.000245535			0.730065
	lp152.2	lp152 HEK p2+16+12 1-15_A3_A03.fcs	Cicuit 1- WT1x	Ef1a-spacer-rtTA-T302a-T302b-polyA	pLP293	2.8	0.11	0.8	0.69	0.901	0.994	0.144	505	0.692	36496	0.85	41325	0.00207025	0.00171154	0.000273231	0.718985	0.718291	0.0147603
		lp152 HEK p2+16+12 1-15_A4_A04.fcs		TRE3G-Citrine FF4-polyA	pLP275	19	1		0.691	0.918	0.995	0.125	492	0.618	36985	0.799	40513	0.00189991			0.706111
	lp148.16	lp148 HEK p16+2+8 plate1_D10_D10.fcs		UBC-TFF4-PIT2-TFF4 T375 T489	pLP327	17	1		0.731	0.921	0.996	0.0655	449	0.512	29667	0.589	35738	0.00139715			0.721603
		lp148 HEK p16+2+8 plate1_D11_D11.fcs		PIRtight-Cherry-Spacer-T17 1x-polyA	pCL039	18	1		0.706	0.897	0.994	0.0688	532	0.575	30824	0.61	39222	0.00152982			0.740794
		lp148 HEK p16+2+8 plate1_D12_D12.fcs		Ef1a-iRFP	pLP029	17	1		0.702	0.912	0.995	0.0706	565	0.545	31028	0.614	39123	0.00166055			0.703963
	lp152. 5	lp152 HEK p2+16+12 1-15_A9_A09.fcs	Circuit 1- 3-T; 13-A	Ef1a-spacer-rtTA-T302a-T302b-polyA	pLP293	2.8	0.11	0.8	0.67	0.935	0.993	0.202	903	0.653	37194	0.789	39101	0.00591254	0.00438824	0.00142536	0.787265	0.786654	0.0213379
		lp152 HEK p2+16+12 1-15_A10_A10.fcs		TRE3G-Citrine FF4-polyA	pLP275	19	1		0.661	0.92	0.995	0.228	906	0.701	40125	0.828	41760	0.0059741			0.813471
	lp148.19	lp148 HEK p16+2+8 plate1_E7_E07.fcs		UBC-TFF4-PIT2-TFF4 T375 T489	pLP327	17	1		0.704	0.883	0.996	0.0977	812	0.569	30973	0.621	36397	0.00350989			0.779719
		lp148 HEK p16+2+8 plate1_E8_E08.fcs		PIRtight-Cherry-Spacer-T17 V8-polyA	pCL043	18	1		0.731	0.921	0.997	0.103	719	0.596	31358	0.644	36415	0.00315791			0.796945
		lp148 HEK p16+2+8 plate1_E9_E09.fcs		Ef1a-iRFP	pLP029	17	1		0.761	0.932	0.996	0.0971	727	0.528	29839	0.589	35388	0.00338674			0.75587
	lp152. 3	lp152 HEK p2+16+12 1-15_A5_A05.fcs	Cicuit 1- 10-G, 15-C	Ef1a-spacer-rtTA-T302a-T302b-polyA	pLP293	2.8	0.11	0.8	0.704	0.934	0.992	0.193	1493	0.487	30228	0.713	33389	0.0121039	0.00883063	0.00296985	0.618366	0.725736	0.0887916
		lp152 HEK p2+16+12 1-15_A6_A06.fcs	* only shown in Figure S2F	TRE3G-Citrine FF4-polyA	pLP275	19	1		0.696	0.929	0.991	0.206	1523	0.536	31851	0.755	35320	0.0117652			0.640207
	lp148.17	lp148 HEK p16+2+8 plate1_E1_E01.fcs		UBC-TFF4-PIT2-TFF4 T375 T489	pLP327	17	1		0.371	0.89	0.976	0.208	1191	0.707	33309	0.756	40056	0.00818061			0.777663
		lp148 HEK p16+2+8 plate1_E2_E02.fcs		PIRtight-Cherry-Spacer-T17 V2-polyA	pCL040	18	1		0.676	0.915	0.994	0.158	1041	0.679	30598	0.673	39038	0.00626044			0.790788
		lp148 HEK p16+2+8 plate1_E3_E03.fcs		Ef1a-iRFP	pLP029	17	1		0.599	0.906	0.992	0.18	980	0.724	33428	0.741	40742	0.00584303			0.801657
	lp152. 4	lp152 HEK p2+16+12 1-15_A7_A07.fcs	Circuit 1- 2-A, 17-T	Ef1a-spacer-rtTA-T302a-T302b-polyA	pLP293	2.8	0.11	0.8	0.67	0.899	0.994	0.275	1289	0.664	34152	0.846	36888	0.0113587	0.00665566	0.00385832	0.726656	0.758898	0.0632206
		lp152 HEK p2+16+12 1-15_A8_A08.fcs		TRE3G-Citrine FF4-polyA	pLP275	19	1		0.658	0.935	0.992	0.31	1384	0.736	39298	0.906	45725	0.0103566			0.698178
	lp148.18	lp148 HEK p16+2+8 plate1_E4_E04.fcs		UBC-TFF4-PIT2-TFF4 T375 T489	pLP327	17	1		0.681	0.891	0.995	0.123	722	0.602	30977	0.627	38327	0.00369547			0.776003
		lp148 HEK p16+2+8 plate1_E5_E05.fcs		PIRtight-Cherry-Spacer-T17 V4-polyA	pCL041	18	1		0.739	0.922	0.996	0.121	815	0.555	30959	0.614	38166	0.00420822			0.733221
		lp148 HEK p16+2+8 plate1_E6_E06.fcs		Ef1a-iRFP	pLP029	17	1		0.658	0.884	0.997	0.0815	695	0.501	26584	0.56	27641	0.00365932			0.860431
	lp152. 6	lp152 HEK p2+16+12 1-15_A11_A11.fcs	Circuit 1- nt1	Ef1a-spacer-rtTA-T302a-T302b-polyA	pLP293	2.8	0.11	0.8	0.681	0.936	0.992	0.369	2107	0.692	33674	0.84	36435	0.0254035	0.0164583	0.00695367	0.761382	0.744242	0.0292379
		lp152 HEK p2+16+12 1-15_A12_A12.fcs		TRE3G-Citrine FF4-polyA	pLP275	19	1		0.698	0.915	0.992	0.353	2143	0.666	35239	0.832	40269	0.0225789			0.700493
	lp148.20	lp148 HEK p16+2+8 plate1_E10_E10.fcs		UBC-TFF4-PIT2-TFF4 T375 T489	pLP327	17	1		0.778	0.974	0.992	0.203	1377	0.537	32064	0.639	37013	0.0118188			0.728009
		lp148 HEK p16+2+8 plate1_E11_E11.fcs		PIRtight-Cherry-Spacer-polyA	pLP370	18	1		0.682	0.881	0.996	0.211	1365	0.612	32366	0.652	39882	0.0110762			0.761756
		lp148 HEK p16+2+8 plate1_E12_E12.fcs		Ef1a-iRFP	pLP029	17	1		0.685	0.882	0.994	0.219	1434	0.607	34883	0.661	41625	0.011414			0.769568
	lp152. 7	lp152 HEK p2+16+12 1-15_B1_B01.fcs	Cicuit1- nt2	Ef1a-spacer-rtTA-T302a-T302b-polyA	pLP293	2.8	0.11		0.66	0.899	0.993	0.265	2301	0.603	29387	0.879	35587	0.0194932	0.0190597	0.000722582	0.56649	0.722719	0.135498
		lp152 HEK p2+16+12 1-15_B2_B02.fcs		TRE3G-Citrine FF4-polyA	pLP275	19	1		0.679	0.927	0.992	0.264	2539	0.6	33166	0.881	38200	0.0199172			0.591296
	lp148.21	lp148 HEK p16+2+8 plate1_F1_F01.fcs		UBC-TFF4-PIT2-TFF4 T375 T489	pLP327	17	1		0.611	0.902	0.993	0.229	1933	0.686	29953	0.61	40170	0.0180649			0.838557
		lp148 HEK p16+2+8 plate1_F2_F02.fcs		PIRtight-Cherry-polyA	pLP269	18	1		0.557	0.775	0.987	0.226	1970	0.658	30037	0.59	39367	0.0191686			0.850938
		lp148 HEK p16+2+8 plate1_F3_F03.fcs		Ef1a-iRFP	pLP029	17	1		0.618	0.822	0.995	0.213	1886	0.619	26659	0.58	37128	0.0186548			0.766311
	lp152. 8	lp152 HEK p2+16+12 1-15_B3_B03.fcs	Circuit3- WT4x	UBC-TFF4-PIT2-TFF4 T375 T489	pLP327	17	1		0.696	0.937	0.99	0.31	1575	0.00098	14396	0.822	38120	0.0155818	0.0107007	0.00441231	0.000450239	0.000680702	0.000939299
		lp152 HEK p2+16+12 1-15_B4_B04.fcs		PIRtight-Cherry-Spacer-T17 4x-polyA	pCL043	18	1		0.685	0.914	0.992	0.291	1529	0.00027	4756	0.797	37303	0.0149657			4.3192e-05
	lp148.22	lp148 HEK p16+2+8 plate1_F4_F04.fcs		Ef1a-iRFP	pLP029	17	1		0.614	0.816	0.994	0.152	1159	0.0022	18827	0.555	31889	0.0099539			0.00234029
		lp148 HEK p16+2+8 plate1_F5_F05.fcs							0.657	0.792	0.996	0.127	884	0.0014	3175	0.528	33273	0.00639043			0.000253015
		lp148 HEK p16+2+8 plate1_F6_F06.fcs							0.69	0.858	0.996	0.119	922	0.0011	4779	0.518	32037	0.00661144			0.000316773
	lp152. 9	lp152 HEK p2+16+12 1-15_B5_B05.fcs	Circuit 3-WT1x	UBC-TFF4-PIT2-TFF4 T375 T489	pLP327	17	1		0.685	0.932	0.991	0.334	2507	0.00022	12449	0.729	33413	0.0343762	0.0263294	0.00623082	0.000112438	0.000349757	0.000298884
		lp152 HEK p2+16+12 1-15_B6_B06.fcs		PIRtight-Cherry-Spacer-T17 1x-polyA	pCL039	18	1		0.695	0.902	0.992	0.349	2394	0.00039	22928	0.773	34389	0.0314304			0.000336381
	lp148.23	lp148 HEK p16+2+8 plate1_F7_F07.fcs		Ef1a-iRFP	pLP029	17	1		0.692	0.819	0.996	0.168	1673	0.0011	8155	0.456	31113	0.0198106			0.000632281
		lp148 HEK p16+2+8 plate1_F8_F08.fcs							0.673	0.845	0.996	0.207	1907	0.0015	7669	0.508	34007	0.0228501			0.000665883
		lp148 HEK p16+2+8 plate1_F9_F09.fcs							0.658	0.75	0.996	0.182	1825	0.00052	49.7	0.432	33170	0.0231796			1.80356e-06
	lp152. 12	lp152 HEK p2+16+12 1-15_B11_B11.fcs	Circuit 3-3-T; 13-A	UBC-TFF4-PIT2-TFF4 T375 T489	pLP327	17	1		0.65	0.882	0.988	0.36	5496	0.00012	18120	0.769	34055	0.0755513	0.0571085	0.0134056	8.30295e-05	0.00014753	0.000219327
		lp152 HEK p2+16+12 1-15_B12_B12.fcs		PIRtight-Cherry-Spacer-T17 V8-polyA	pCL043	18	1		0.719	0.933	0.99	0.376	5001	0.0004	37586	0.753	37208	0.067114			0.000536605
	lp148.26	lp148 HEK p16+2+8 plate1_G4_G04.fcs		Ef1a-iRFP	pLP029	17	1		0.699	0.861	0.997	0.206	3256	0.0012	658	0.36	37408	0.0498063			5.86327e-05
		lp148 HEK p16+2+8 plate1_G5_G05.fcs							0.697	0.883	0.996	0.17	2935	0.00065	83.5	0.256	41072	0.0474538			5.16195e-06
		lp148 HEK p16+2+8 plate1_G6_G06.fcs							0.744	0.922	0.998	0.151	2728	0.0012	408	0.232	38923	0.045617			5.42185e-05
	lp152. 10	lp152 HEK p2+16+12 1-15_B7_B07.fcs	Circuit 3- 10-G, 15-C	UBC-TFF4-PIT2-TFF4 T375 T489	pLP327	17	1		0.701	0.921	0.992	0.371	8394	4.36e-05	1741	0.705	34974	0.126301	0.0964547	0.0204708	3.07858e-06	0.000171244	0.000210656
		lp152 HEK p2+16+12 1-15_B8_B08.fcs	* only shown in Figure S2F	PIRtight-Cherry-Spacer-T17 V2-polyA	pCL040	18	1		0.705	0.93	0.991	0.379	7493	0.00031	3619	0.757	34470	0.108832			4.29945e-05
	lp148.24	lp148 HEK p16+2+8 plate1_F10_F10.fcs		Ef1a-iRFP	pLP029	17	1		0.679	0.828	0.997	0.239	4698	0.0011	352	0.304	45125	0.0818503			2.82257e-05
		lp148 HEK p16+2+8 plate1_F11_F11.fcs							0.692	0.9	0.996	0.256	5226	0.001	4648	0.358	42968	0.0869723			0.000302161
		lp148 HEK p16+2+8 plate1_F12_F12.fcs							0.65	0.784	0.996	0.217	4656	0.0013	4761	0.276	46742	0.0783171			0.000479761
	lp152. 11	lp152 HEK p2+16+12 1-15_B9_B09.fcs	Circuit 3-2-A, 17-T	UBC-TFF4-PIT2-TFF4 T375 T489	pLP327	17	1		0.734	0.94	0.991	0.483	8018	8.2e-05	223	0.846	37846	0.120955	0.0782352	0.0348491	5.71121e-07	0.000256201	0.000352704
		lp152 HEK p2+16+12 1-15_B10_B10.fcs		PIRtight-Cherry-Spacer-T17 V4-polyA	pCL041	18	1		0.698	0.925	0.987	0.42	7435	4.4e-05	35657	0.778	36043	0.11136			5.59496e-05
	lp148.25	lp148 HEK p16+2+8 plate1_G1_G01.fcs		Ef1a-iRFP	pLP029	17	1		0.519	0.869	0.987	0.29	3317	0.0014	532	0.442	42629	0.0510524			3.95287e-05
		lp148 HEK p16+2+8 plate1_G2_G02.fcs							0.699	0.911	0.996	0.233	3441	0.0014	3537	0.282	50385	0.0564274			0.000348508
		lp148 HEK p16+2+8 plate1_G3_G03.fcs							0.695	0.886	0.995	0.219	3177	0.0015	7551	0.315	42988	0.0513811			0.000836446
	lp152. 13	lp152 HEK p2+16+12 1-15_C1_C01.fcs	Circuit 3- nt1	UBC-TFF4-PIT2-TFF4 T375 T489	pLP327	17	1		0.615	0.902	0.99	0.474	11946	0.00021	331	0.772	41201	0.178023	0.129882	0.0381048	2.18536e-06	0.000314774	0.000368948
		lp152 HEK p2+16+12 1-15_C2_C02.fcs		PIRtight-Cherry-Spacer-polyA	pLP370	18	1		0.622	0.899	0.991	0.492	11797	0.00057	33777	0.804	43915	0.164387			0.000545289
	lp148.27	lp148 HEK p16+2+8 plate1_G7_G07.fcs		Ef1a-iRFP	pLP029	17	1		0.725	0.931	0.997	0.218	5036	0.0009	1064	0.245	45527	0.0984254			8.58517e-05
		lp148 HEK p16+2+8 plate1_G8_G08.fcs							0.721	0.932	0.997	0.236	5043	0.0012	8116	0.266	42926	0.104231			0.000852945
		lp148 HEK p16+2+8 plate1_G9_G09.fcs							0.762	0.935	0.997	0.218	5421	0.00072	1378	0.239	47389	0.104342			8.76004e-05
	lp152. 14	lp152 HEK p2+16+12 1-15_C3_C03.fcs	Circuit 3-nt2	UBC-TFF4-PIT2-TFF4 T375 T489	pLP327	17	1		0.683	0.9	0.989	0.395	15687	0	0	0.732	36598	0.231296	0.206134	0.0198221	0	0.000155918	0.000266829
		lp152 HEK p2+16+12 1-15_C4_C04.fcs		PIRtight-Cherry-polyA	pLP269	18	1		0.623	0.888	0.989	0.423	15476	0	0	0.769	38097	0.223451			0
	lp148.28	lp148 HEK p16+2+8 plate1_G10_G10.fcs		Ef1a-iRFP	pLP029	17	1		0.757	0.926	0.997	0.201	10083	0.00092	1797	0.229	45346	0.195169			0.000159207
		lp148 HEK p16+2+8 plate1_G11_G11.fcs							0.678	0.914	0.996	0.255	10731	0.00086	51.6	0.31	45575	0.193683			3.14094e-06
		lp148 HEK p16+2+8 plate1_G12_G12.fcs							0.674	0.878	0.996	0.207	9921	0.0008	8470	0.222	49450	0.187071			0.00061724
	lp152. 15	lp152 HEK p2+16+12 1-15_C5_C05.fcs	Circuit 2- nt2	Ef1a-spacer-rtTA-TFF3-TFF6-polyA	pLP292	2.8	0.11		0.601	0.928	0.986	0.283	1017	0.775	46123	0.839	41526	0.00826086	0.00424804	0.00356986	1.02598	0.847239	0.162156
		lp152 HEK p2+16+12 1-15_C6_C06.fcs		TRE3G-Citrine FF4-polyA	pLP275	19	1		0.598	0.937	0.989	0.297	1022	0.814	47388	0.864	43638	0.00805061			1.02309
	lp148.35	lp148 HEK p16+2+8 plate2_D4_D04.fcs		UBC-TFF4-PIT2-TFF4 T375 T489	pLP327	17	1		0.693	0.878	0.997	0.0544	655	0.566	25374	0.581	33529	0.00182913			0.73724
		lp148 HEK p16+2+8 plate2_D5_D05.fcs		PIRtight-Cherry-polyA	pLP269	18	1		0.7	0.893	0.997	0.0549	606	0.58	26876	0.608	34783	0.00157317			0.737093
		lp148 HEK p16+2+8 plate2_D6_D06.fcs		Ef1a-iRFP	pLP029	17	1		0.708	0.898	0.997	0.0586	604	0.603	27410	0.643	36062	0.00152642			0.712797
																			Cherry average	SD	Citrine rel U	Citrine average	Citrine SD
	lp152.1	lp152 H1 p10+4 1-15 96 well_A1_A01.fcs	Circuit 1- WT4x						0.23	0.958	0.955	0.0114	113	0.0016	16326	0.348	9586	0.000386159	0.00117358	0.000767487	0.00783038	0.0019581	0.00295211
		lp152 H1 p10+4 1-15 96 well_A2_A02.fcs							0.245	0.925	0.954	0.0148	119	0.0012	4227	0.395	9182	0.000485595			0.00139855
		lp152 H1 p10+4 1-15 96 well_A3_A03.fcs							0.317	0.949	0.968	0.0164	314	0.002	199	0.358	9619	0.00149541			0.000115577
	lp148.15	lp148 H1 p10 +4 plate1_D7_D07.fcs							0.485	0.933	0.972	0.0062	586	0.0025	1535	0.212	10398	0.00164818			0.00174086
		lp148 H1 p10 +4 plate1_D8_D08.fcs							0.499	0.952	0.981	0.0052	286	0.0033	306	0.186	11275	0.000709153			0.000481511
		lp148 H1 p10 +4 plate1_D9_D09.fcs							0.43	0.941	0.986	0.0075	557	0.0028	117	0.185	9746	0.00231696			0.000181696
	lp152.2	lp152 H1 p10+4 1-15 96 well_A4_A04.fcs	Cicuit 1- WT1x						0.262	0.918	0.957	0.0438	170	0.0032	1166	0.407	9705	0.00188509	0.002789	0.000635737	0.000944623	0.000825179	0.000609558
		lp152 H1 p10+4 1-15 96 well_A5_A05.fcs							0.255	0.928	0.956	0.0442	263	0.0013	875	0.381	8810	0.0034632			0.000338884
		lp152 H1 p10+4 1-15 96 well_A6_A06.fcs							0.485	0.967	0.975	0.0444	203	0.0016	213	0.376	10366	0.00231249			8.74381e-05
	lp148.16	lp148 H1 p10 +4 plate1_D10_D10.fcs							0.459	0.942	0.973	0.0184	381	0.0029	1574	0.218	11690	0.00275088			0.00179115
		lp148 H1 p10 +4 plate1_D11_D11.fcs							0.457	0.933	0.977	0.0227	349	0.0027	1189	0.218	12923	0.0028121			0.00113953
		lp148 H1 p10 +4 plate1_D12_D12.fcs							0.47	0.962	0.967	0.0177	472	0.0029	533	0.182	13077	0.00351023			0.00064945
	lp152.5	lp152 H1 p10+4 1-15 96 well_B1_B01.fcs	Circuit 1- 3-T; 13-A						0.479	0.964	0.962	0.069	350	0.0019	313	0.358	10455	0.00645223	0.00616325	0.000943491	0.000158888	0.00229014	0.00484999
		lp152 H1 p10+4 1-15 96 well_B2_B02.fcs							0.405	0.902	0.971	0.0607	352	0.0022	1674	0.349	11840	0.00517076			0.000891253
		lp152 H1 p10+4 1-15 96 well_B3_B03.fcs							0.458	0.938	0.971	0.059	354	0.0018	452	0.352	10500	0.00565097			0.00022013
	lp148.19	lp148 H1 p10 +4 plate1_E7_E07.fcs							0.367	0.946	0.961	0.0366	391	0.0033	64.8	0.212	12664	0.00533029			7.96493e-05
		lp148 H1 p10 +4 plate1_E8_E08.fcs							0.253	0.947	0.962	0.0398	459	0.0023	14253	0.242	11129	0.00678304			0.012172
		lp148 H1 p10 +4 plate1_E9_E09.fcs							0.236	0.959	0.966	0.0438	420	0.0034	156	0.203	11936	0.00759222			0.000218901
	lp152.3	lp152 H1 p10+4 1-15 96 well_A7_A07.fcs	Cicuit 1- 10-G, 15-C						0.509	0.971	0.978	0.11	397	0.0011	794	0.412	10518	0.0100775	0.0129251	0.00333984	0.00020155	0.00295553	0.00468382
		lp152 H1 p10+4 1-15 96 well_A8_A08.fcs							0.523	0.981	0.972	0.107	492	0.0012	944	0.396	11058	0.012022			0.000258691
		lp152 H1 p10+4 1-15 96 well_A9_A09.fcs							0.476	0.949	0.97	0.0978	382	0.0013	209	0.374	10892	0.00917113			6.66976e-05
	lp148.17	lp148 H1 p10 +4 plate1_E1_E01.fcs							0.384	0.96	0.965	0.0479	829	0.0033	931	0.189	12338	0.0170288			0.00131752
		lp148 H1 p10 +4 plate1_E2_E02.fcs							0.402	0.947	0.961	0.0497	751	0.0031	2725	0.178	12425	0.0168764			0.00381955
		lp148 H1 p10 +4 plate1_E3_E03.fcs							0.371	0.866	0.977	0.0208	636	0.0028	4608	0.162	6599	0.0123745			0.0120692
	lp152.4	lp152 H1 p10+4 1-15 96 well_A10_A10.fcs	Circuit 1- 2-A, 17-T						0.472	0.965	0.969	0.112	468	0.00094	139	0.381	9767	0.0140857	0.0136214	0.00216291	3.51121e-05	0.00093696	0.00142492
		lp152 H1 p10+4 1-15 96 well_A11_A11.fcs							0.476	0.965	0.971	0.122	484	0.0012	192	0.385	9705	0.0158033			6.16632e-05
		lp152 H1 p10+4 1-15 96 well_A12_A12.fcs							0.442	0.969	0.967	0.0983	458	0.0011	506	0.348	9937	0.0130192			0.000160957
	lp148.18	lp148 H1 p10 +4 plate1_E4_E04.fcs							0.485	0.937	0.973	0.047	653	0.0038	536	0.221	13055	0.0106376			0.000705959
		lp148 H1 p10 +4 plate1_E5_E05.fcs							0.413	0.929	0.956	0.0379	841	0.0032	753	0.199	13342	0.012005			0.000907551
		lp148 H1 p10 +4 plate1_E6_E06.fcs							0.43	0.946	0.967	0.0364	938	0.0038	2083	0.171	12342	0.0161779			0.00375052
	lp152.6	lp152 H1 p10+4 1-15 96 well_B4_B04.fcs	Circuit 1- nt1						0.453	0.933	0.973	0.144	832	0.0034	326	0.328	11696	0.0312302	0.0260956	0.00922358	0.000288925	0.000826203	0.000484344
		lp152 H1 p10+4 1-15 96 well_B5_B05.fcs							0.48	0.944	0.977	0.14	760	0.0033	1538	0.316	11171	0.0301413			0.00143778
		lp152 H1 p10+4 1-15 96 well_B6_B06.fcs							0.508	0.945	0.976	0.127	717	0.0029	316	0.301	10906	0.027739			0.00027916
	lp148.20	lp148 H1 p10 +4 plate1_E10_E10.fcs							0.364	0.943	0.975	0.0514	997	0.0049	657	0.193	13171	0.0201596			0.00126644
		lp148 H1 p10 +4 plate1_E11_E11.fcs							0.186	0.96	0.988	0.061	1776	0.0061	365	0.203	14601	0.0365506			0.00075118
		lp148 H1 p10 +4 plate1_E12_E12.fcs							0.379	0.954	0.973	0.0441	649	0.0029	857	0.196	13580	0.0107529			0.000933734
	lp152.8	lp152 H1 p10+4 1-15 96 well_B10_B10.fcs	Circuit3- WT4x						0.483	0.97	0.967	0.0193	220	0	0	0.372	10464	0.00109079	0.000912522	0.000507033	0	1.25731e-05	1.39625e-05
		lp152 H1 p10+4 1-15 96 well_B11_B11.fcs							0.459	0.941	0.969	0.0164	209	7.55e-05	57.2	0.377	10211	0.00089039			1.12185e-06
		lp152 H1 p10+4 1-15 96 well_B12_B12.fcs							0.48	0.977	0.964	0.0233	232	0	0	0.341	8719	0.00181812			0
	lp148.22	lp148 H1 p10 +4 plate1_F4_F04.fcs							0.401	0.936	0.971	0.0042	234	0.0011	48.8	0.218	9627	0.000468293			2.55779e-05
		lp148 H1 p10 +4 plate1_F5_F05.fcs							0.371	0.955	0.957	0.0034	260	0.00068	51.7	0.204	9551	0.000453705			1.80435e-05
		lp148 H1 p10 +4 plate1_F6_F06.fcs							0.43	0.954	0.954	0.0033	393	0.00092	57.4	0.2	8602	0.000753836			3.06952e-05
	lp152.9	lp152 H1 p10+4 1-15 96 well_C1_C01.fcs	Circuit3- WT1x						0.316	0.913	0.945	0.0642	274	0.00013	57.9	0.461	11590	0.00329231	0.00424334	0.00093357	1.40876e-06	1.38216e-05	1.47746e-05
		lp152 H1 p10+4 1-15 96 well_C2_C02.fcs							0.291	0.909	0.961	0.0613	390	0	0	0.405	11657	0.00506388			0
		lp152 H1 p10+4 1-15 96 well_C3_C03.fcs							0.323	0.893	0.956	0.0545	308	0.00028	63.6	0.41	12309	0.00332614			3.52865e-06
	lp148.23	lp148 H1 p10 +4 plate1_F7_F07.fcs							0.413	0.937	0.941	0.0342	491	0.0017	50.1	0.243	13311	0.00519147			2.63311e-05
		lp148 H1 p10 +4 plate1_F8_F08.fcs							0.408	0.943	0.983	0.0323	448	0.0021	49.1	0.237	12181	0.00501244			3.57165e-05
		lp148 H1 p10 +4 plate1_F9_F09.fcs							0.428	0.948	0.977	0.0211	374	0.00072	48.9	0.196	11266	0.00357378			1.59447e-05
	lp152.12	lp152 H1 p10+4 1-15 96 well_C10_C10.fcs	Circuit 3-3-T; 13-A						0.459	0.933	0.975	0.0836	379	0.0005	36118	0.418	11977	0.0063288	0.00698268	0.00175518	0.00360719	0.000603435	0.00147154
		lp152 H1 p10+4 1-15 96 well_C11_C11.fcs							0.454	0.932	0.971	0.0758	328	0.00017	63.3	0.382	10971	0.00593244			2.56769e-06
H1		lp152 H1 p10+4 1-15 96 well_C12_C12.fcs							0.496	0.962	0.966	0.0904	430	0	0	0.386	11275	0.00893168			0
	lp148.26	lp148 H1 p10 +4 plate1_G4_G04.fcs							0.406	0.942	0.931	0.0384	394	0.00044	47.1	0.237	12848	0.00496871			6.80596e-06
		lp148 H1 p10 +4 plate1_G5_G05.fcs							0.289	0.963	0.953	0.027	590	0.00022	45.9	0.196	12749	0.00637505			4.04113e-06
		lp148 H1 p10 +4 plate1_G6_G06.fcs							0.298	0.955	0.957	0.0293	720	0	0	0.191	11801	0.0093594			0
	lp152.10	lp152 H1 p10+4 1-15 96 well_C4_C04.fcs	Circuit 3- 10-G, 15-C						0.333	0.893	0.963	0.122	778	0	0	0.407	11980	0.0194665	0.021149	0.00724546	0	0.00011691	0.000249934
		lp152 H1 p10+4 1-15 96 well_C5_C05.fcs							0.389	0.918	0.966	0.121	739	0.00024	12870	0.41	12024	0.0181383			0.000626552
		lp152 H1 p10+4 1-15 96 well_C6_C06.fcs							0.462	0.927	0.974	0.139	555	0.00025	59.3	0.416	10982	0.0168862			3.24504e-06
	lp148.24	lp148 H1 p10 +4 plate1_F10_F10.fcs							0.379	0.953	0.976	0.0488	1024	0.0014	51.4	0.217	11106	0.0207349			2.98589e-05
		lp148 H1 p10 +4 plate1_F11_F11.fcs							0.373	0.955	0.98	0.0467	725	0.00089	49.2	0.166	12645	0.0161298			2.08607e-05
		lp148 H1 p10 +4 plate1_F12_F12.fcs							0.408	0.976	0.903	0.0425	1608	0.00076	53	0.149	12906	0.0355383			2.09465e-05
	lp152.11	lp152 H1 p10+4 1-15 96 well_C7_C07.fcs	Circuit 3-2-A, 17-T						0.406	0.922	0.97	0.139	629	8.74e-05	62.3	0.352	13806	0.017991	0.0155281	0.00380002	1.12044e-06	9.28544e-06	9.2123e-06
		lp152 H1 p10+4 1-15 96 well_C8_C08.fcs							0.47	0.926	0.973	0.142	608	6.15e-05	57.2	0.409	12218	0.017277			7.0396e-07
		lp152 H1 p10+4 1-15 96 well_C9_C09.fcs							0.465	0.936	0.977	0.124	568	5e-05	61	0.374	9854	0.0191111			8.27591e-07
	lp148.25	lp148 H1 p10 +4 plate1_G1_G01.fcs							0.271	0.974	0.948	0.033	1005	0.00092	49.2	0.211	12616	0.0124588			1.70039e-05
		lp148 H1 p10 +4 plate1_G2_G02.fcs							0.271	0.976	0.946	0.0368	624	0.00091	49.2	0.208	11852	0.00931488			1.81615e-05
		lp148 H1 p10 +4 plate1_G3_G03.fcs							0.343	0.96	0.965	0.0414	1103	0.00092	52.2	0.208	12902	0.0170159			1.78953e-05
	lp152.13	lp152 H1 p10+4 1-15 96 well_D1_D01.fcs	Circuit 3- nt1						0.0823	0.957	0.967	0.179	636	0	0	0.429	11420	0.0232374	0.0186381	0.00305939	0	1.32823e-05	1.39297e-05
		lp152 H1 p10+4 1-15 96 well_D2_D02.fcs							0.2	0.919	0.965	0.164	772	0.00081	57.2	0.435	13863	0.0209949			7.68307e-06
		lp152 H1 p10+4 1-15 96 well_D3_D03.fcs							0.291	0.905	0.969	0.125	650	0	0	0.398	10832	0.0188465			0
	lp148.27	lp148 H1 p10 +4 plate1_G7_G07.fcs							0.318	0.959	0.952	0.07	834	0.0009	54	0.242	14649	0.016468			1.37092e-05
		lp148 H1 p10 +4 plate1_G8_G08.fcs							0.332	0.952	0.941	0.0656	676	0.0014	48.2	0.214	13867	0.0149436			2.27394e-05
		lp148 H1 p10 +4 plate1_G9_G09.fcs							0.358	0.948	0.936	0.0574	815	0.0019	50.5	0.202	13357	0.0173384			3.55619e-05
	lp152.14	lp152 H1 p10+4 1-15 96 well_D4_D04.fcs	Circuit 3-nt2						0.325	0.917	0.968	0.244	1467	0.00026	57.2	0.431	12697	0.0654096	0.0759966	0.0251189	2.71763e-06	3.21189e-05	5.31572e-05
		lp152 H1 p10+4 1-15 96 well_D5_D05.fcs							0.327	0.923	0.97	0.218	1543	0.00021	69.2	0.387	12829	0.0677515			2.92699e-06
		lp152 H1 p10+4 1-15 96 well_D6_D06.fcs							0.331	0.923	0.963	0.233	1373	0.00016	4930	0.418	13653	0.056056			0.000138217
	lp148.28	lp148 H1 p10 +4 plate1_G10_G10.fcs							0.259	0.941	0.984	0.0948	3538	0	0	0.218	13127	0.117204			0
		lp148 H1 p10 +4 plate1_G11_G11.fcs							0.311	0.953	0.981	0.102	3292	0.0016	50.1	0.231	15188	0.0957078			2.28478e-05
		lp148 H1 p10 +4 plate1_G12_G12.fcs							0.322	0.958	0.98	0.065	1816	0.0012	47.5	0.187	11722	0.05385			2.60035e-05
	lp152.7	lp152 H1 p10+4 1-15 96 well_B7_B07.fcs	Circuit T17 pLP269						0.501	0.94	0.977	0.00051	807	0.00014	9418	0.0042	1363		0.0516177	0.00569266		0.00792896	0.0081125
		lp152 H1 p10+4 1-15 96 well_B8_B08.fcs							0.481	0.935	0.976	0.00027	266	0.0002	59.6	0.0051	674	0.0208937			0.00346774
		lp152 H1 p10+4 1-15 96 well_B9_B09.fcs							0.43	0.93	0.972	0.00035	72.9	3.89e-05	58.5	0.0056	330	0.0138068			0.00123141
	lp148.21	lp148 H1 p10 +4 plate1_F1_F01.fcs							0.345	0.925	0.953	0.0845	1701	0.0035	3480	0.232	12634	0.0490379			0.00415545
		lp148 H1 p10 +4 plate1_F2_F02.fcs							0.302	0.912	0.969	0.103	1333	0.0033	162	0.242	12705	0.0446557			0.000173876
		lp148 H1 p10 +4 plate1_F3_F03.fcs							0.369	0.937	0.969	0.0975	1706	0.004	1939	0.226	12775	0.0576122			0.00268639
	lp142.15	lp142 H1 p9+1_D7_D07.fcs							0.452	0.933	0.942	0.182	2365	0.0188	9312	0.477	17186	0.052506			0.0213554
		lp142 H1 p9+1_D8_D08.fcs							0.4	0.936	0.925	0.195	2342	0.0187	5884	0.467	16654	0.05872			0.0141475
		lp142 H1 p9+1_D9_D09.fcs							0.421	0.934	0.948	0.176	1987	0.0167	2244	0.467	15874	0.0471745			0.00505517

## Sheet: Figure4F
Cell line	Sample ID	Replicates	Sample Description	Plasmid Description	Plasmid Code	Plasmid amount / 96 well (ng)	Molar ratio btw plasmids	Doxycycline (ug / mL)	f live	f single cells	f BPF+	mean BFP+	f mCherry+	mean mCherry+	f mCitrine+	mean mCitrine+	f iRFP+	mean iRFP+	mCherry (rel.U.)	average mCherry (rel.U.)	s.d. mCherry (rel.U.)	sBFP2 (rel.U.)	average sBFP2 (rel.U.)	s.d. sBFP2 (rel.U.)
H1	lp145.1	lp145 H1 p7+2 plate1_A1_A01.fcs	mCherry WT 4x	UBC-TFF4-PIT2-TFF4 TFF3 TFF6	pLP360	8.3	0.33	0.8	0.254	0.982	0.0381	659	0.0128	293	0.0029	49	0.635	23596	0.000250303	0.000261519	7.81604e-05	0.00167571	0.00209165	0.000610995
		lp145 H1 p7+2 plate1_A2_A02.fcs	sBFP2 WT4x	PIRtight-Cherry-Spacer-T17 4x-polyA	pCL043	18	1		0.18	0.968	0.0445	620	0.0147	197	0.0025	48.8	0.621	24599	0.000189572			0.0018061
		lp145 H1 p7+2 plate1_A3_A03.fcs	Cicuit 3	PIRtight-sBFP-Spacer-T17 4x-polyA	pCL048	18	1		0.227	0.974	0.0324	916	0.0109	336	0.00068	52.7	0.516	20592	0.000344681			0.00279314
				Ef1a-iRFP	pLP029	17	1
	lp145.2	lp145 H1 p7+2 plate1_A4_A04.fcs	mCherry WT 4x	UBC-TFF4-PIT2-TFF4 TFF3 TFF6	pLP360	8.3	0.33	0.8	0.126	0.988	0.0167	703	0.0266	584	0.0036	46	0.601	19164	0.00134876	0.00180766	0.00116403	0.00101932	0.00124785	0.000638305
		lp145 H1 p7+2 plate1_A5_A05.fcs	sBFP2 WT1x	PIRtight-Cherry-Spacer-T17 4x-polyA	pCL043	18	1		0.147	0.989	0.0091	897	0.0182	560	0.0035	48.4	0.562	19231	0.000943021			0.000755259
		lp145 H1 p7+2 plate1_A6_A06.fcs	Cicuit 3	PIRtight-sBFP-Spacer-T17 1x-polyA	pCL044	18	1		0.0898	0.978	0.0084	2542	0.021	1617	0.0017	44.7	0.558	19435	0.0031312			0.00196896
				Ef1a-iRFP	pLP029	17	1
	lp145.3	lp145 H1 p7+2 plate1_A7_A07.fcs	mCherry WT 4x	UBC-TFF4-PIT2-TFF4 TFF3 TFF6	pLP360	8.3	0.33	0.8	0.133	0.984	0.0224	665	0.0077	162	0.0046	45.6	0.514	18548	0.000130842	0.000110092	2.94812e-05	0.00156246	0.00140217	0.000183958
		lp145 H1 p7+2 plate1_A8_A08.fcs	sBFP2 10-G, 15-C	PIRtight-Cherry-Spacer-T17 4x-polyA	pCL043	18	1		0.119	0.981	0.0369	397	0.0057	136	0.0016	49.5	0.518	19602	7.63455e-05			0.00144274
		lp145 H1 p7+2 plate1_A9_A09.fcs	Cicuit 3	PIRtight-sBFP-Spacer-T17 V2-polyA	pCL045	18	1		0.109	0.991	0.0325	350	0.0111	105	0.0019	53	0.506	18713	0.000123089			0.00120132
				Ef1a-iRFP	pLP029	17	1
	lp145.4	lp145 H1 p7+2 plate1_A10_A10.fcs	mCherry WT 4x	UBC-TFF4-PIT2-TFF4 TFF3 TFF6	pLP360	8.3	0.33	0.8	0.18	0.963	0.0345	494	0.005	99.7	0.001	48.9	0.503	15119	6.55502e-05	0.000115224	5.6806e-05	0.00224107	0.00336049	0.00108594
		lp145 H1 p7+2 plate1_A11_A11.fcs	sBFP2 2-A, 17-T	PIRtight-Cherry-Spacer-T17 4x-polyA	pCL044	18	1		0.245	0.971	0.0397	842	0.0079	170	0.0024	46.5	0.492	15408	0.00017716			0.00440952
		lp145 H1 p7+2 plate1_A12_A12.fcs	Cicuit 3	PIRtight-sBFP-Spacer-T17 V4-polyA	pCL046	18	1		0.415	0.979	0.0301	814	0.0057	129	0.0021	47.9	0.456	15661	0.000102963			0.00343089
				Ef1a-iRFP	pLP029	17	1
	lp145.5	lp145 H1 p7+2 plate1_B1_B01.fcs	mCherry WT 4x	UBC-TFF4-PIT2-TFF4 TFF3 TFF6	pLP360	8.3	0.33	0.8	0.164	0.956	0.0518	841	0.0122	125	0.0015	44.4	0.505	16759	0.00018019	0.000174392	6.6226e-05	0.00514738	0.00548917	0.000979806
		lp145 H1 p7+2 plate1_B2_B02.fcs	sBFP2 3-T; 13-A	PIRtight-Cherry-Spacer-T17 4x-polyA	pCL043	18	1		0.0988	0.957	0.0537	1313	0.0153	166	0	n/a	0.562	19026	0.000237528			0.0065941
		lp145 H1 p7+2 plate1_B3_B03.fcs	Cicuit 3	PIRtight-sBFP-Spacer-T17 V8-polyA	pCL047	18	1		0.129	0.947	0.06	713	0.0074	129	0	n/a	0.462	19593	0.000105458			0.00472605
				Ef1a-iRFP	pLP029	17	1
	lp145.6	lp145 H1 p7+2 plate1_B4_B04.fcs	mCherry WT 4x	UBC-TFF4-PIT2-TFF4 TFF3 TFF6	pLP360	8.3	0.33	0.8	0.106	0.945	0.0521	823	0.0093	365	0	n/a	0.539	22892	0.000275108	0.000319859	0.000164863	0.00347508	0.00368892	0.000787499
		lp145 H1 p7+2 plate1_B5_B05.fcs	sBFP2 nt1	PIRtight-Cherry-Spacer-T17 4x-polyA	pCL043	18	1		0.0797	0.972	0.0492	951	0.0136	379	0	n/a	0.536	19138	0.000502478			0.00456125
		lp145 H1 p7+2 plate1_B6_B06.fcs	Cicuit 3	PIRtight-sBFP-Spacer-spacer-polyA	pLP371	18	1		0.114	0.976	0.0467	702	0.0107	184	0.0049	49	0.536	20183	0.000181991			0.00303042
				Ef1a-iRFP	pLP029	17	1
	lp145.7	lp145 H1 p7+2 plate1_B7_B07.fcs	mCherry WT 1x	UBC-TFF4-PIT2-TFF4 TFF3 TFF6	pLP360	8.3	0.33	0.8	0.113	0.956	0.0219	442	0.0648	274	0.002	45.7	0.522	21691	0.00156811	0.00192915	0.000819054	0.000854902	0.0010173	0.00044468
		lp145 H1 p7+2 plate1_B8_B08.fcs	sBFP2 WT4x	PIRtight-Cherry-Spacer-T17 1x-polyA	pCL039	18	1		0.0957	0.952	0.0382	429	0.0618	500	0.0026	46	0.482	22363	0.00286669			0.00152035
		lp145 H1 p7+2 plate1_B9_B09.fcs	Cicuit 3	PIRtight-sBFP-Spacer-T17 4x-polyA	pCL048	18	1		0.142	0.958	0.0209	274	0.0442	259	0.00083	48.6	0.43	19682	0.00135265			0.000676642
				Ef1a-iRFP	pLP029	17	1
	lp145.8	lp145 H1 p7+2 plate1_B10_B10.fcs	mCherry WT 1x	UBC-TFF4-PIT2-TFF4 TFF3 TFF6	pLP360	8.3	0.33	0.8	0.0559	0.978	0.0079	171	0.0711	238	0.0016	44	0.54	21120	0.00148374	0.0015912	0.000417548	0.00011845	0.000195879	0.000141562
		lp145 H1 p7+2 plate1_B11_B11.fcs	sBFP2 WT1x	PIRtight-Cherry-Spacer-T17 1x-polyA	pCL039	18	1		0.0837	0.967	0.0086	349	0.0481	215	0.0012	50.4	0.453	18442	0.00123788			0.000359267
		lp145 H1 p7+2 plate1_B12_B12.fcs	Cicuit 3	PIRtight-sBFP-Spacer-T17 1x-polyA	pCL044	18	1		0.329	0.956	0.0055	183	0.0589	319	0.0032	45.8	0.452	20258	0.00205197			0.000109921
				Ef1a-iRFP	pLP029	17	1
	lp145.9	lp145 H1 p7+2 plate1_C1_C01.fcs	mCherry WT 1x	UBC-TFF4-PIT2-TFF4 TFF3 TFF6	pLP360	8.3	0.33	0.8	0.199	0.968	0.0274	407	0.0878	330	0.0043	48.9	0.631	22527	0.00203834	0.00183309	0.000280256	0.000784535	0.00065874	0.000154386
		lp145 H1 p7+2 plate1_C2_C02.fcs	sBFP2 10-G, 15-C	PIRtight-Cherry-Spacer-T17 1x-polyA	pCL039	18	1		0.219	0.939	0.0228	331	0.077	305	0.0017	47.6	0.605	25643	0.00151379			0.00048645
		lp145 H1 p7+2 plate1_C3_C03.fcs	Cicuit 3	PIRtight-sBFP-Spacer-T17 V2-polyA	pCL045	18	1		0.235	0.94	0.0253	436	0.081	376	0.0021	47.8	0.613	25516	0.00194715			0.000705235
				Ef1a-iRFP	pLP029	17	1
	lp145.10	lp145 H1 p7+2 plate1_C4_C04.fcs	mCherry WT 1x	UBC-TFF4-PIT2-TFF4 TFF3 TFF6	pLP360	8.3	0.33	0.8	0.238	0.938	0.0751	853	0.0764	383	0.0027	48	0.572	23819	0.00214769	0.0018732	0.000237719	0.00470186	0.00414903	0.000481728
		lp145 H1 p7+2 plate1_C5_C05.fcs	sBFP2 2-A, 17-T	PIRtight-Cherry-Spacer-T17 1x-polyA	pCL039	18	1		0.27	0.922	0.0603	807	0.0651	340	0.0025	46.7	0.564	22591	0.00173718			0.00381923
		lp145 H1 p7+2 plate1_C6_C06.fcs	Cicuit 3	PIRtight-sBFP-Spacer-T17 V4-polyA	pCL046	18	1		0.23	0.937	0.0715	781	0.0676	365	0.0037	45.1	0.582	24439	0.00173474			0.003926
				Ef1a-iRFP	pLP029	17	1
	lp145.11	lp145 H1 p7+2 plate1_C7_C07.fcs	mCherry WT 1x	UBC-TFF4-PIT2-TFF4 TFF3 TFF6	pLP360	8.3	0.33	0.8	0.194	0.936	0.076	1029	0.069	419	0.0015	46.5	0.565	22981	0.00222662	0.00157617	0.000644777	0.00602298	0.00428214	0.00176303
		lp145 H1 p7+2 plate1_C8_C08.fcs	sBFP2 3-T; 13-A	PIRtight-Cherry-Spacer-T17 1x-polyA	pCL039	18	1		0.196	0.944	0.0566	549	0.0566	206	0.0024	49	0.539	23081	0.000937217			0.00249773
		lp145 H1 p7+2 plate1_C9_C09.fcs	Cicuit 3	PIRtight-sBFP-Spacer-T17 V8-polyA	pCL047	18	1		0.227	0.944	0.0794	826	0.0746	318	0.002	48.9	0.617	24573	0.00156467			0.00432571
				Ef1a-iRFP	pLP029	17	1
	lp145.12	lp145 H1 p7+2 plate1_C10_C10.fcs	mCherry WT 1x	UBC-TFF4-PIT2-TFF4 TFF3 TFF6	pLP360	8.3	0.33	0.8	0.153	0.956	0.0817	649	0.0595	241	0.003	48.9	0.545	23255	0.00113141	0.00141801	0.000685414	0.00418364	0.00458274	0.00111082
		lp145 H1 p7+2 plate1_C11_C11.fcs	sBFP2 nt1	PIRtight-Cherry-Spacer-T17 1x-polyA	pCL039	18	1		0.226	0.946	0.0784	610	0.0543	218	0.0029	49.1	0.54	23765	0.000922412			0.00372661
		lp145 H1 p7+2 plate1_C12_C12.fcs	Cicuit 3	PIRtight-sBFP-Spacer-spacer-polyA	pLP371	18	1		0.33	0.962	0.0812	727	0.0927	240	0.0024	46.9	0.502	20143	0.0022002			0.00583798
				Ef1a-iRFP	pLP029	17	1
	lp145.13	lp145 H1 p7+2 plate1_D1_D01.fcs	mCherry 10-G, 15-C	UBC-TFF4-PIT2-TFF4 TFF3 TFF6	pLP360	8.3	0.33	0.8	0.0949	0.947	0.0145	939	0.124	545	0.0021	43.4	0.506	17200	0.00776496	0.00773221	0.00297954	0.00156442	0.00147965	0.000733868
		lp145 H1 p7+2 plate1_D2_D02.fcs	sBFP2 WT4x	PIRtight-Cherry-Spacer-T17 V2-polyA	pCL040	18	1		0.0767	0.958	0.0421	219	0.16	386	0.0042	50.5	0.571	22836	0.00473643			0.000707082
		lp145 H1 p7+2 plate1_D3_D03.fcs	Cicuit 3	PIRtight-sBFP-Spacer-T17 4x-polyA	pCL048	18	1		0.134	0.956	0.0238	797	0.104	900	0.0036	50.9	0.457	19150	0.0106952			0.00216746
				Ef1a-iRFP	pLP029	17	1
	lp145.14	lp145 H1 p7+2 plate1_D4_D04.fcs	mCherry 10-G, 15-C	UBC-TFF4-PIT2-TFF4 TFF3 TFF6	pLP360	8.3	0.33	0.8	0.173	0.954	0.0101	437	0.127	395	0.0027	48.8	0.525	20357	0.00469383	0.00640392	0.00301787	0.000412981	0.000365016	7.0138e-05
		lp145 H1 p7+2 plate1_D5_D05.fcs	sBFP2 WT1x	PIRtight-Cherry-Spacer-T17 V2-polyA	pCL040	18	1		0.154	0.967	0.003	1147	0.0873	459	0.001	44	0.462	18735	0.00462947			0.000397547
		lp145 H1 p7+2 plate1_D6_D06.fcs	Cicuit 3	PIRtight-sBFP-Spacer-T17 1x-polyA	pCL044	18	1		0.126	0.942	0.0149	279	0.168	860	0.0083	50.7	0.597	24474	0.00988846			0.000284519
				Ef1a-iRFP	pLP029	17	1
	lp145.15	lp145 H1 p7+2 plate1_D7_D07.fcs	mCherry 10-G, 15-C	UBC-TFF4-PIT2-TFF4 TFF3 TFF6	pLP360	8.3	0.33	0.8	0.205	0.931	0.0121	476	0.078	559	0.0023	46.6	0.442	18504	0.00533112	0.00660048	0.0034503	0.000704214	0.00108246	0.000808957
		lp145 H1 p7+2 plate1_D8_D08.fcs	sBFP2 10-G, 15-C	PIRtight-Cherry-Spacer-T17 V2-polyA	pCL040	18	1		0.165	0.937	0.0164	298	0.0974	374	0.0016	47.9	0.481	19102	0.00396467			0.000531908
		lp145 H1 p7+2 plate1_D9_D09.fcs	Cicuit 3	PIRtight-sBFP-Spacer-T17 V2-polyA	pCL045	18	1		0.222	0.952	0.027	661	0.101	923	0.0016	53	0.47	18880	0.0105057			0.00201125
				Ef1a-iRFP	pLP029	17	1
	lp145.16	lp145 H1 p7+2 plate1_D10_D10.fcs	mCherry 10-G, 15-C	UBC-TFF4-PIT2-TFF4 TFF3 TFF6	pLP360	8.3	0.33	0.8	0.25	0.916	0.0331	320	0.0976	379	0.0032	47.1	0.513	18097	0.00398442	0.00528388	0.00144664	0.00114092	0.00158269	0.000477932
		lp145 H1 p7+2 plate1_D11_D11.fcs	sBFP2 2-A, 17-T	PIRtight-Cherry-Spacer-T17 V2-polyA	pCL040	18	1		0.199	0.924	0.0297	638	0.113	549	0.0032	47.2	0.534	16978	0.00684263			0.00209001
		lp145 H1 p7+2 plate1_D12_D12.fcs	Cicuit 3	PIRtight-sBFP-Spacer-T17 V4-polyA	pCL046	18	1		0.362	0.949	0.0268	435	0.11	351	0.0024	49.2	0.527	14581	0.0050246			0.00151714
				Ef1a-iRFP	pLP029	17	1
	lp145.17	lp145 H1 p7+2 plate1_E1_E01.fcs	mCherry 10-G, 15-C	UBC-TFF4-PIT2-TFF4 TFF3 TFF6	pLP360	8.3	0.33	0.8	0.341	0.949	0.043	564	0.133	396	0.0014	46.4	0.555	18194	0.00521586	0.00443552	0.000838353	0.00240174	0.00202975	0.000365211
		lp145 H1 p7+2 plate1_E2_E02.fcs	sBFP2 3-T; 13-A	PIRtight-Cherry-Spacer-T17 V2-polyA	pCL040	18	1		0.198	0.899	0.0506	448	0.128	399	0.0018	47.6	0.556	20226	0.00454149			0.00201578
		lp145 H1 p7+2 plate1_E3_E03.fcs	Cicuit 3	PIRtight-sBFP-Spacer-T17 V8-polyA	pCL047	18	1		0.22	0.907	0.0382	430	0.106	329	0.0031	46.9	0.545	18029	0.00354923			0.00167172
				Ef1a-iRFP	pLP029	17	1
	lp145.18	lp145 H1 p7+2 plate1_E4_E04.fcs	mCherry 10-G, 15-C	UBC-TFF4-PIT2-TFF4 TFF3 TFF6	pLP360	8.3	0.33	0.8	0.219	0.917	0.0581	397	0.149	332	0.0033	48.2	0.56	20715	0.00426434	0.00408944	0.000373095	0.00198835	0.00188105	0.000297661
		lp145 H1 p7+2 plate1_E5_E05.fcs	sBFP2 nt1	PIRtight-Cherry-Spacer-T17 V2-polyA	pCL040	18	1		0.182	0.92	0.0527	468	0.141	360	0.0013	44.7	0.566	20650	0.00434295			0.00211018
		lp145 H1 p7+2 plate1_E6_E06.fcs	Cicuit 3	PIRtight-sBFP-Spacer-spacer-polyA	pLP371	18	1		0.295	0.899	0.0377	399	0.101	353	0.0023	49.2	0.541	18001	0.00366102			0.00154462
				Ef1a-iRFP	pLP029	17	1
	lp145.19	lp145 H1 p7+2 plate1_E7_E07.fcs	mCherry 2-A, 17-T	UBC-TFF4-PIT2-TFF4 TFF3 TFF6	pLP360	8.3	0.33	0.8	0.278	0.885	0.0212	420	0.104	444	0.0031	45.8	0.559	17906	0.00461324	0.00479598	0.00101202	0.000889559	0.000995429	0.000172247
		lp145 H1 p7+2 plate1_E8_E08.fcs	sBFP2 WT4x	PIRtight-Cherry-Spacer-T17 V4-polyA	pCL041	18	1		0.255	0.879	0.0184	513	0.107	380	0.0021	44.4	0.544	19225	0.00388778			0.000902547
		lp145 H1 p7+2 plate1_E9_E09.fcs	Cicuit 3	PIRtight-sBFP-Spacer-T17 4x-polyA	pCL048	18	1		0.141	0.922	0.0401	453	0.149	601	0.0027	52.4	0.631	24107	0.00588692			0.00119418
				Ef1a-iRFP	pLP029	17	1
	lp145.20	lp145 H1 p7+2 plate1_E10_E10.fcs	mCherry 2-A, 17-T	UBC-TFF4-PIT2-TFF4 TFF3 TFF6	pLP360	8.3	0.33	0.8	0.142	0.908	0.0091	225	0.148	579	0.0026	47.1	0.629	23703	0.0057476	0.00466847	0.00148935	0.000137331	0.000131192	3.85307e-05
		lp145 H1 p7+2 plate1_E11_E11.fcs	sBFP2 WT1x	PIRtight-Cherry-Spacer-T17 V4-polyA	pCL041	18	1		0.264	0.909	0.0069	272	0.127	470	0.0031	47.3	0.562	20083	0.00528855			0.000166285
		lp145 H1 p7+2 plate1_E12_E12.fcs	Cicuit 3	PIRtight-sBFP-Spacer-T17 1x-polyA	pCL044	18	1		0.216	0.903	0.0065	148	0.126	252	0.0013	47.7	0.579	18469	0.00296927			8.99608e-05
				Ef1a-iRFP	pLP029	17	1
	lp145.21	lp145 H1 p7+2 plate1_F1_F01.fcs	mCherry 2-A, 17-T	UBC-TFF4-PIT2-TFF4 TFF3 TFF6	pLP360	8.3	0.33	0.8	0.409	0.955	0.0091	272	0.107	340	0.0017	47.3	0.623	15442	0.00378156	0.00516022	0.00260006	0.000257288	0.000343427	0.000171276
		lp145 H1 p7+2 plate1_F2_F02.fcs	sBFP2 10-G, 15-C	PIRtight-Cherry-Spacer-T17 V4-polyA	pCL041	18	1		0.225	0.941	0.0065	370	0.105	349	0.003	46.9	0.641	16150	0.00353984			0.000232319
		lp145 H1 p7+2 plate1_F3_F03.fcs	Cicuit 3	PIRtight-sBFP-Spacer-T17 V2-polyA	pCL045	18	1		0.243	0.93	0.0111	479	0.103	779	0.0037	50.1	0.615	15990	0.00815927			0.000540673
				Ef1a-iRFP	pLP029	17	1
	lp145.22	lp145 H1 p7+2 plate1_F4_F04.fcs	mCherry 2-A, 17-T	UBC-TFF4-PIT2-TFF4 TFF3 TFF6	pLP360	8.3	0.33	0.8	0.193	0.934	0.0723	673	0.12	561	0.0049	48.2	0.589	19892	0.0057458	0.00485264	0.000775756	0.00415298	0.00376824	0.000338745
		lp145 H1 p7+2 plate1_F5_F05.fcs	sBFP2 2-A, 17-T	PIRtight-Cherry-Spacer-T17 V4-polyA	pCL041	18	1		0.168	0.933	0.064	639	0.13	376	0.003	44.5	0.581	19354	0.00434695			0.00363692
		lp145 H1 p7+2 plate1_F6_F06.fcs	Cicuit 3	PIRtight-sBFP-Spacer-T17 V4-polyA	pCL046	18	1		0.321	0.91	0.0626	629	0.126	397	0.0029	47.1	0.573	19551	0.00446516			0.00351481
				Ef1a-iRFP	pLP029	17	1
	lp145.23	lp145 H1 p7+2 plate1_F7_F07.fcs	mCherry 2-A, 17-T	UBC-TFF4-PIT2-TFF4 TFF3 TFF6	pLP360	8.3	0.33	0.8	0.251	0.913	0.0405	531	0.0956	312	0.00077	48.2	0.537	19014	0.00292122	0.00279238	0.00101544	0.00210621	0.0020453	0.000765601
		lp145 H1 p7+2 plate1_F8_F08.fcs	sBFP2 3-T; 13-A	PIRtight-Cherry-Spacer-T17 V4-polyA	pCL041	18	1		0.218	0.929	0.0379	680	0.0858	404	0.0017	45.3	0.537	17272	0.00373725			0.00277863
		lp145 H1 p7+2 plate1_F9_F09.fcs	Cicuit 3	PIRtight-sBFP-Spacer-T17 V8-polyA	pCL047	18	1		0.097	0.944	0.0499	276	0.0946	200	0.0013	43.4	0.561	19623	0.00171867			0.00125107
				Ef1a-iRFP	pLP029	17	1
	lp145.24	lp145 H1 p7+2 plate1_F10_F10.fcs	mCherry 2-A, 17-T	UBC-TFF4-PIT2-TFF4 TFF3 TFF6	pLP360	8.3	0.33	0.8	0.259	0.911	0.061	497	0.117	314	0.0036	46.3	0.563	20343	0.00320769	0.00320085	0.000409561	0.00264705	0.00244395	0.000430137
		lp145 H1 p7+2 plate1_F11_F11.fcs	sBFP2 nt1	PIRtight-Cherry-Spacer-T17 V4-polyA	pCL041	18	1		0.199	0.937	0.0584	527	0.123	330	0.0024	47.8	0.571	19708	0.00360695			0.00273492
		lp145 H1 p7+2 plate1_F12_F12.fcs	Cicuit 3	PIRtight-sBFP-Spacer-spacer-polyA	pLP371	18	1		0.18	0.95	0.0514	421	0.119	260	0.0019	47.2	0.57	19470	0.00278791			0.00194986
				Ef1a-iRFP	pLP029	17	1
	lp145.25	lp145 H1 p7+2 plate1_G1_G01.fcs	mCherry 3-T; 13-A	UBC-TFF4-PIT2-TFF4 TFF3 TFF6	pLP360	8.3	0.33	0.8	0.369	0.978	0.0252	299	0.0947	227	0.002	46.3	0.558	17887	0.00215379	0.00219739	3.94284e-05	0.000754918	0.000931681	0.000167442
		lp145 H1 p7+2 plate1_G2_G02.fcs	sBFP2 WT4x	PIRtight-Cherry-Spacer-T17 V8-polyA	pCL042	18	1		0.321	0.931	0.0268	395	0.0892	278	0.0031	47.8	0.556	19995	0.00223056			0.000952216
		lp145 H1 p7+2 plate1_G3_G03.fcs	Cicuit 3	PIRtight-sBFP-Spacer-T17 4x-polyA	pCL048	18	1		0.298	0.943	0.028	446	0.0802	316	0.0027	44.9	0.573	20033	0.00220781			0.00108791
				Ef1a-iRFP	pLP029	17	1
	lp145.26	lp145 H1 p7+2 plate1_G4_G04.fcs	mCherry 3-T; 13-A	UBC-TFF4-PIT2-TFF4 TFF3 TFF6	pLP360	8.3	0.33	0.8	0.186	0.935	0.0073	145	0.0981	188	0.0031	57.9	0.588	20471	0.00153218	0.0021651	0.00128123	8.79376e-05	0.000132173	8.43998e-05
		lp145 H1 p7+2 plate1_G5_G05.fcs	sBFP2 WT1x	PIRtight-Cherry-Spacer-T17 V8-polyA	pCL042	18	1		0.177	0.926	0.0071	331	0.0783	476	0.002	48.2	0.536	19105	0.00363963			0.000229496
		lp145 H1 p7+2 plate1_G6_G06.fcs	Cicuit 3	PIRtight-sBFP-Spacer-T17 1x-polyA	pCL044	18	1		0.196	0.956	0.0052	139	0.063	192	0.0052	47.4	0.484	18883	0.0013235			7.90864e-05
				Ef1a-iRFP	pLP029	17	1
	lp145.27	lp145 H1 p7+2 plate1_G7_G07.fcs	mCherry 3-T; 13-A	UBC-TFF4-PIT2-TFF4 TFF3 TFF6	pLP360	8.3	0.33	0.8	0.271	0.924	0.0296	386	0.0796	320	0.0018	59.4	0.541	22232	0.00211781	0.00375669	0.00242246	0.000949955	0.0021412	0.00230667
		lp145 H1 p7+2 plate1_G8_G08.fcs	sBFP2 10-G, 15-C	PIRtight-Cherry-Spacer-T17 V8-polyA	pCL042	18	1		0.146	0.924	0.0235	319	0.0704	413	0.0015	62.1	0.548	20305	0.002613			0.000673713
		lp145 H1 p7+2 plate1_G9_G09.fcs	Cicuit 3	PIRtight-sBFP-Spacer-T17 V2-polyA	pCL045	18	1		0.159	0.911	0.0261	2299	0.0879	930	0.00097	44.7	0.548	22812	0.00653925			0.00479994
				Ef1a-iRFP	pLP029	17	1
	lp145.28	lp145 H1 p7+2 plate1_G10_G10.fcs	mCherry 3-T; 13-A	UBC-TFF4-PIT2-TFF4 TFF3 TFF6	pLP360	8.3	0.33	0.8	0.231	0.95	0.0447	487	0.0752	279	0.0028	48.6	0.546	21009	0.00182904	0.00254616	0.000956102	0.00189775	0.00250577	0.000731737
		lp145 H1 p7+2 plate1_G11_G11.fcs	sBFP2 2-A, 17-T	PIRtight-Cherry-Spacer-T17 V8-polyA	pCL042	18	1		0.211	0.965	0.0465	710	0.0946	382	0.0054	45.9	0.541	18393	0.00363166			0.00331789
		lp145 H1 p7+2 plate1_G12_G12.fcs	Cicuit 3	PIRtight-sBFP-Spacer-T17 V4-polyA	pCL046	18	1		0.35	0.959	0.0468	503	0.0807	276	0.0022	46.4	0.527	19407	0.00217778			0.00230168
				Ef1a-iRFP	pLP029	17	1
	lp145.29	lp145 H1 p7+2 plate1_H1_H01.fcs	mCherry 3-T; 13-A	UBC-TFF4-PIT2-TFF4 TFF3 TFF6	pLP360	8.3	0.33	0.8	0.31	0.977	0.046	495	0.0603	234	0.0022	50.4	0.56	16062	0.00156872	0.00145678	0.00032306	0.00253149	0.00239073	0.000362585
		lp145 H1 p7+2 plate1_H2_H02.fcs	sBFP2 3-T; 13-A	PIRtight-Cherry-Spacer-T17 V8-polyA	pCL042	18	1		0.353	0.959	0.0638	419	0.0802	214	0.0017	48.8	0.579	17345	0.00170897			0.00266184
		lp145 H1 p7+2 plate1_H3_H03.fcs	Cicuit 3	PIRtight-sBFP-Spacer-T17 V8-polyA	pCL047	18	1		0.395	0.958	0.0567	367	0.0668	172	0.0034	47	0.587	17914	0.00109263			0.00197888
				Ef1a-iRFP	pLP029	17	1
	lp145.30	lp145 H1 p7+2 plate1_H4_H04.fcs	mCherry 3-T; 13-A	UBC-TFF4-PIT2-TFF4 TFF3 TFF6	pLP360	8.3	0.33	0.8	0.268	0.962	0.0576	442	0.089	205	0.0012	47.6	0.612	16132	0.00184801	0.00170877	0.000131654	0.00257873	0.00227782	0.000270085
		lp145 H1 p7+2 plate1_H5_H05.fcs	sBFP2 nt1	PIRtight-Cherry-Spacer-T17 V8-polyA	pCL042	18	1		0.359	0.956	0.0499	389	0.0747	200	0.0038	46.6	0.565	15628	0.00169199			0.00219836
		lp145 H1 p7+2 plate1_H6_H06.fcs	Cicuit 3	PIRtight-sBFP-Spacer-spacer-polyA	pLP371	18	1		0.299	0.95	0.0653	347	0.0901	194	0.0021	45.3	0.606	18183	0.00158631			0.00205639
				Ef1a-iRFP	pLP029	17	1
	lp145.31	lp145 H1 p7+2 plate1_H7_H07.fcs	mCherry nt	UBC-TFF4-PIT2-TFF4 TFF3 TFF6	pLP360	8.3	0.33	0.8	0.247	0.976	0.0252	269	0.144	352	0.0015	45.3	0.553	15611	0.0058715	0.00495694	0.000807952	0.00078523	0.000715117	6.0798e-05
		lp145 H1 p7+2 plate1_H8_H08.fcs	sBFP2 WT4x	PIRtight-Cherry-Spacer-scpacer-polyA	pLP370	18	1		0.364	0.957	0.0209	295	0.131	321	0.00075	45.1	0.533	16933	0.00465924			0.000683136
		lp145 H1 p7+2 plate1_H9_H09.fcs	Cicuit 3	PIRtight-sBFP-Spacer-T17 4x-polyA	pCL048	18	1		0.196	0.952	0.0318	225	0.165	278	0.0024	48.1	0.57	18542	0.00434008			0.000676984
				Ef1a-iRFP	pLP029	17	1
	lp145.32	lp145 H1 p7+2 plate1_H10_H10.fcs	mCherry nt	UBC-TFF4-PIT2-TFF4 TFF3 TFF6	pLP360	8.3	0.33	0.8	0.247	0.965	0.012	186	0.155	368	0.0021	45.8	0.613	18887	0.0049267	0.00447765	0.000689992	0.000192784	0.000168767	2.9894e-05
		lp145 H1 p7+2 plate1_H11_H11.fcs	sBFP2 WT1x	PIRtight-Cherry-Spacer-scpacer-polyA	pLP370	18	1		0.407	0.952	0.0072	152	0.101	295	0.0014	48.9	0.554	14602	0.00368317			0.000135286
		lp145 H1 p7+2 plate1_H12_H12.fcs	Cicuit 3	PIRtight-sBFP-Spacer-T17 1x-polyA	pCL044	18	1		0.289	0.95	0.0102	169	0.119	392	0.0019	46	0.566	17088	0.00482309			0.000178229
				Ef1a-iRFP	pLP029	17	1
	lp145.33	lp145 H1 p7+2_E1_E01.fcs	mCherry nt	UBC-TFF4-PIT2-TFF4 TFF3 TFF6	pLP360	8.3	0.33	0.8	0.397	0.972	0.0207	406	0.158	452	0.003	47.4	0.613	20471	0.0056911	0.006016	0.00113909	0.000669726	0.000712898	0.000245501
		lp145 H1 p7+2_E2_E02.fcs	sBFP2 10-G, 15-C	PIRtight-Cherry-Spacer-scpacer-polyA	pLP370	18	1		0.328	0.959	0.0224	292	0.165	409	0.0031	50.9	0.647	20554	0.00507466			0.000491847
		lp145 H1 p7+2_E3_E03.fcs	Cicuit 3	PIRtight-sBFP-Spacer-T17 V2-polyA	pCL045	18	1		0.361	0.951	0.0202	517	0.138	564	0.0037	47.4	0.605	17666	0.00728223			0.000977121
				Ef1a-iRFP	pLP029	17	1
	lp145.34	lp145 H1 p7+2_E4_E04.fcs	mCherry nt	UBC-TFF4-PIT2-TFF4 TFF3 TFF6	pLP360	8.3	0.33	0.8	0.274	0.957	0.0863	692	0.16	436	0.0034	47.8	0.66	21144	0.00499891	0.00491409	0.00013157	0.00427943	0.00396051	0.000314049
		lp145 H1 p7+2_E5_E05.fcs	sBFP2 2-A, 17-T	PIRtight-Cherry-Spacer-scpacer-polyA	pLP370	18	1		0.308	0.949	0.0631	688	0.123	445	0.0038	48	0.588	18689	0.00498083			0.00395052
		lp145 H1 p7+2_E6_E06.fcs	Cicuit 3	PIRtight-sBFP-Spacer-T17 V4-polyA	pCL046	18	1		0.332	0.954	0.0608	638	0.124	408	0.0025	48.2	0.564	18835	0.00476252			0.00365157
				Ef1a-iRFP	pLP029	17	1
	lp145.35	lp145 H1 p7+2_E7_E07.fcs	mCherry nt	UBC-TFF4-PIT2-TFF4 TFF3 TFF6	pLP360	8.3	0.33	0.8	0.323	0.944	0.0579	737	0.126	477	0.0035	46.1	0.568	18304	0.00578089	0.00463679	0.000994033	0.00410442	0.00332395	0.000697376
		lp145 H1 p7+2_E8_E08.fcs	sBFP2 3-T; 13-A	PIRtight-Cherry-Spacer-scpacer-polyA	pLP370	18	1		0.363	0.946	0.0513	547	0.116	363	0.0035	47.6	0.561	18110	0.00414461			0.002762
		lp145 H1 p7+2_E9_E09.fcs	Cicuit 3	PIRtight-sBFP-Spacer-T17 V8-polyA	pCL047	18	1		0.294	0.909	0.0554	632	0.128	351	0.0022	47.4	0.592	19045	0.00398487			0.00310545
				Ef1a-iRFP	pLP029	17	1
	lp145.36	lp145 H1 p7+2_E10_E10.fcs	mCherry nt	UBC-TFF4-PIT2-TFF4 TFF3 TFF6	pLP360	8.3	0.33	0.8	0.306	0.945	0.0634	731	0.118	449	0.0043	48.8	0.578	18859	0.00486051	0.00384403	0.00103897	0.00425168	0.0032964	0.0010364
		lp145 H1 p7+2_E11_E11.fcs	sBFP2 nt1	PIRtight-Cherry-Spacer-scpacer-polyA	pLP370	18	1		0.328	0.952	0.0608	645	0.123	360	0.0033	52.8	0.594	19175	0.00388764			0.00344304
		lp145 H1 p7+2_E12_E12.fcs	Cicuit 3	PIRtight-sBFP-Spacer-spacer-polyA	pLP371	18	1		0.299	0.949	0.0442	441	0.088	281	0.002	47.8	0.522	17016	0.00278395			0.00219449
				Ef1a-iRFP	pLP029	17	1
		HEK293 Circuit 3
Cell line	Sample ID	Replicates	Sample Description	Plasmid Description	Plasmid Code	Plasmid amount / 96 well (ng)	Molar ratio btw plasmids	Doxycycline (ug / mL)	f live	f single cells	f BPF+	mean BFP+	f mCherry+	mean mCherry+	f mCitrine+	mean mCitrine+	f iRFP+	mean iRFP+	mCherry (rel.U.)	average mCherry (rel.U.)	s.d. mCherry (rel.U.)	sBFP2 (rel.U.)	average sBFP2 (rel.U.)	s.d. sBFP2 (rel.U.)
HEK293 Circuit 3	lp145.1	lp145 HEK p16+2+2 plate1_A1_A01.fcs	mCherry WT 4x	UBC-TFF4-PIT2-TFF4 TFF3 TFF6	pLP360	8.3	0.33	0.8	0.808	0.96	0.233	4151	0.157	1169	0.00038	1215	0.634	34858	0.00830467	0.00821022	0.000189641	0.043764	0.0421969	0.00272088
		lp145 HEK p16+2+2 plate1_A2_A02.fcs	sBFP2 WT4x	PIRtight-Cherry-Spacer-T17 4x-polyA	pCL043	18	1		0.825	0.965	0.239	3906	0.161	1104	0.00035	4876	0.641	33272	0.00833409			0.0437717
		lp145 HEK p16+2+2 plate1_A3_A03.fcs	Cicuit 3	PIRtight-sBFP-Spacer-T17 4x-polyA	pCL048	18	1		0.813	0.955	0.232	3522	0.157	1065	0.0004	148	0.656	31893	0.0079919			0.0390551
				Ef1a-iRFP	pLP029	17	1
	lp145.2	lp145 HEK p16+2+2 plate1_A4_A04.fcs	mCherry WT 4x	UBC-TFF4-PIT2-TFF4 TFF3 TFF6	pLP360	8.3	0.33	0.8	0.795	0.94	0.139	2568	0.159	2403	0.00033	105	0.68	32986	0.0170338	0.00911703	0.00151731	0.0159137	0.00849078	0.00142533
		lp145 HEK p16+2+2 plate1_A5_A05.fcs	sBFP2 WT1x	PIRtight-Cherry-Spacer-T17 4x-polyA	pCL043	18	1		0.81	0.959	0.149	2780	0.167	2588	0.00043	72.7	0.661	34615	0.0188893			0.0181036
		lp145 HEK p16+2+2 plate1_A6_A06.fcs	Cicuit 3	PIRtight-sBFP-Spacer-T17 1x-polyA	pCL044	18	1		0.805	0.958	0.119	2484	0.135	2254	0.00032	72.3	0.634	30220	0.015882			0.0154282
		lp152 HEK p2+16+2 16-27_A1_A01.fcs		Ef1a-iRFP	pLP029	17	1		0.638	0.913	0.0258	697	0.0781	423	0.705	35527	0.857	38511	0.00100098			0.000544862
		lp152 HEK p2+16+2 16-27_A2_A02.fcs							0.626	0.93	0.0306	622	0.0912	400	0.772	38495	0.888	41692	0.000985347			0.000514098
		lp152 HEK p2+16+2 16-27_A3_A03.fcs							0.636	0.922	0.0262	593	0.0818	393	0.751	36133	0.893	39524	0.000910822			0.000440194
	lp145.3	lp145 HEK p16+2+2 plate1_A7_A07.fcs	mCherry WT 4x	UBC-TFF4-PIT2-TFF4 TFF3 TFF6	pLP360	8.3	0.33	0.8	0.796	0.947	0.319	4304	0.211	740	0.00053	110	0.758	35790	0.0057555	0.00572894	5.52939e-05	0.0506095	0.0535521	0.00255091
		lp145 HEK p16+2+2 plate1_A8_A08.fcs	sBFP2 10-G, 15-C	PIRtight-Cherry-Spacer-T17 4x-polyA	pCL043	18	1		0.822	0.97	0.302	4631	0.195	740	0.00054	83.3	0.714	35673	0.00566537			0.054909
		lp145 HEK p16+2+2 plate1_A9_A09.fcs	Cicuit 3	PIRtight-sBFP-Spacer-T17 V2-polyA	pCL045	18	1		0.808	0.981	0.285	4456	0.186	714	0.00037	66.5	0.692	33284	0.00576593			0.0551377
				Ef1a-iRFP	pLP029	17	1
	lp145.4	lp145 HEK p16+2+2 plate1_A10_A10.fcs	mCherry WT 4x	UBC-TFF4-PIT2-TFF4 TFF3 TFF6	pLP360	8.3	0.33	0.8	0.807	0.976	0.348	6816	0.217	710	0.00056	96.4	0.69	36818	0.00606469	0.00588466	0.000469571	0.0933683	0.0955997	0.00698506
		lp145 HEK p16+2+2 plate1_A11_A11.fcs	sBFP2 2-A, 17-T	PIRtight-Cherry-Spacer-T17 4x-polyA	pCL044	18	1		0.803	0.974	0.4	7587	0.248	738	0.00039	85.6	0.768	38206	0.00623757			0.103428
		lp145 HEK p16+2+2 plate1_A12_A12.fcs	Cicuit 3	PIRtight-sBFP-Spacer-T17 V4-polyA	pCL046	18	1		0.803	0.976	0.36	6877	0.21	701	0.00054	143	0.765	35957	0.00535171			0.0900029
				Ef1a-iRFP	pLP029	17	1
	lp145.5	lp145 HEK p16+2+2 plate1_B1_B01.fcs	mCherry WT 4x	UBC-TFF4-PIT2-TFF4 TFF3 TFF6	pLP360	8.3	0.33	0.8	0.809	0.953	0.348	6808	0.217	585	0.0004	92.4	0.716	34910	0.0050787	0.00470838	0.000357459	0.0947842	0.0852231	0.0100079
		lp145 HEK p16+2+2 plate1_B2_B02.fcs	sBFP2 3-T; 13-A	PIRtight-Cherry-Spacer-T17 4x-polyA	pCL043	18	1		0.826	0.966	0.329	5302	0.198	514	0.00038	79.1	0.72	32380	0.00436535			0.0748215
		lp145 HEK p16+2+2 plate1_B3_B03.fcs	Cicuit 3	PIRtight-sBFP-Spacer-T17 V8-polyA	pCL047	18	1		0.83	0.97	0.337	6017	0.205	538	0.00053	116	0.712	33091	0.00468108			0.0860637
				Ef1a-iRFP	pLP029	17	1
	lp145.6	lp145 HEK p16+2+2 plate1_B4_B04.fcs	mCherry WT 4x	UBC-TFF4-PIT2-TFF4 TFF3 TFF6	pLP360	8.3	0.33	0.8	0.816	0.955	0.312	4859	0.176	602	0.00034	80.3	0.702	32317	0.00467026	0.00442945	0.000211417	0.0668241	0.064965	0.00200253
		lp145 HEK p16+2+2 plate1_B5_B05.fcs	sBFP2 nt1	PIRtight-Cherry-Spacer-T17 4x-polyA	pCL043	18	1		0.83	0.958	0.262	4620	0.144	581	0.00037	95.1	0.627	30719	0.00434374			0.0628447
		lp145 HEK p16+2+2 plate1_B6_B06.fcs	Cicuit 3	PIRtight-sBFP-Spacer-spacer-polyA	pLP371	18	1		0.814	0.952	0.271	4774	0.149	569	0.0004	94	0.64	30992	0.00427434			0.0652262
				Ef1a-iRFP	pLP029	17	1
	lp145.7	lp145 HEK p16+2+2 plate1_B7_B07.fcs	mCherry WT 1x	UBC-TFF4-PIT2-TFF4 TFF3 TFF6	pLP360	8.3	0.33	0.8	0.8	0.93	0.23	2270	0.261	3637	0.00036	107	0.703	32876	0.0410723	0.0380874	0.00376227	0.0225902	0.0222043	0.00161333
		lp145 HEK p16+2+2 plate1_B8_B08.fcs	sBFP2 WT4x	PIRtight-Cherry-Spacer-T17 1x-polyA	pCL039	18	1		0.821	0.935	0.172	2038	0.195	2979	0.00039	72.4	0.622	27581	0.0338614			0.020433
		lp145 HEK p16+2+2 plate1_B9_B09.fcs	Cicuit 3	PIRtight-sBFP-Spacer-T17 4x-polyA	pCL048	18	1		0.812	0.96	0.218	2399	0.247	3530	0.00037	67.1	0.689	32177	0.0393285			0.0235897
				Ef1a-iRFP	pLP029	17	1
	lp145.8	lp145 HEK p16+2+2 plate1_B10_B10.fcs	mCherry WT 1x	UBC-TFF4-PIT2-TFF4 TFF3 TFF6	pLP360	8.3	0.33	0.8	0.814	0.965	0.13	1057	0.267	5003	0.00036	73.6	0.654	28979	0.0704824	0.0688787	0.00176899	0.00725032	0.00725427	0.000242574
		lp145 HEK p16+2+2 plate1_B11_B11.fcs	sBFP2 WT1x	PIRtight-Cherry-Spacer-T17 1x-polyA	pCL039	18	1		0.804	0.949	0.122	1136	0.248	5155	0.00035	55.8	0.623	29666	0.0691725			0.00749879
		lp145 HEK p16+2+2 plate1_B12_B12.fcs	Cicuit 3	PIRtight-sBFP-Spacer-T17 1x-polyA	pCL044	18	1		0.796	0.97	0.134	1141	0.271	5388	0.0004	94.5	0.647	33693	0.0669812			0.00701369
				Ef1a-iRFP	pLP029	17	1
	lp145.9	lp145 HEK p16+2+2 plate1_C1_C01.fcs	mCherry WT 1x	UBC-TFF4-PIT2-TFF4 TFF3 TFF6	pLP360	8.3	0.33	0.8	0.82	0.961	0.196	1576	0.244	2724	0.0004	76	0.651	31736	0.0321709	0.0296503	0.00233074	0.0149513	0.0140785	0.00122544
		lp145 HEK p16+2+2 plate1_C2_C02.fcs	sBFP2 10-G, 15-C	PIRtight-Cherry-Spacer-T17 1x-polyA	pCL039	18	1		0.823	0.935	0.174	1411	0.214	2294	0.0003	90.5	0.617	27242	0.0292067			0.0146067
		lp145 HEK p16+2+2 plate1_C3_C03.fcs	Cicuit 3	PIRtight-sBFP-Spacer-T17 V2-polyA	pCL045	18	1		0.803	0.944	0.166	1321	0.209	2282	0.00035	58.2	0.61	28356	0.0275732			0.0126776
				Ef1a-iRFP	pLP029	17	1
	lp145.10	lp145 HEK p16+2+2 plate1_C4_C04.fcs	mCherry WT 1x	UBC-TFF4-PIT2-TFF4 TFF3 TFF6	pLP360	8.3	0.33	0.8	0.792	0.957	0.307	4687	0.282	2292	0.0004	100	0.671	31351	0.0307249	0.0316237	0.000830483	0.0684005	0.0732306	0.00421549
		lp145 HEK p16+2+2 plate1_C5_C05.fcs	sBFP2 2-A, 17-T	PIRtight-Cherry-Spacer-T17 1x-polyA	pCL039	18	1		0.764	0.948	0.316	5111	0.287	2391	0.0004	81.2	0.663	31982	0.0323625			0.0761682
		lp145 HEK p16+2+2 plate1_C6_C06.fcs	Cicuit 3	PIRtight-sBFP-Spacer-T17 V4-polyA	pCL046	18	1		0.804	0.96	0.304	5388	0.275	2520	0.00035	936	0.645	33804	0.0317838			0.0751231
				Ef1a-iRFP	pLP029	17	1
	lp145.11	lp145 HEK p16+2+2 plate1_C7_C07.fcs	mCherry WT 1x	UBC-TFF4-PIT2-TFF4 TFF3 TFF6	pLP360	8.3	0.33	0.8	0.789	0.955	0.358	5101	0.336	2158	0.00045	112	0.743	36168	0.0269822	0.0274004	0.000755307	0.0679556	0.0674738	0.000450303
		lp145 HEK p16+2+2 plate1_C8_C08.fcs	sBFP2 3-T; 13-A	PIRtight-Cherry-Spacer-T17 1x-polyA	pCL039	18	1		0.79	0.959	0.346	4944	0.323	2128	0.00043	87.8	0.731	34894	0.0269467			0.0670635
		lp145 HEK p16+2+2 plate1_C9_C09.fcs	Cicuit 3	PIRtight-sBFP-Spacer-T17 V8-polyA	pCL047	18	1		0.761	0.955	0.341	4843	0.321	2158	0.00039	109	0.715	34268	0.0282723			0.0674022
				Ef1a-iRFP	pLP029	17	1
	lp145.12	lp145 HEK p16+2+2 plate1_C10_C10.fcs	mCherry WT 1x	UBC-TFF4-PIT2-TFF4 TFF3 TFF6	pLP360	8.3	0.33	0.8	0.775	0.966	0.375	6985	0.312	1603	0.00042	92.7	0.713	34268	0.0204696	0.0215174	0.00100352	0.107206	0.118278	0.00975886
		lp145 HEK p16+2+2 plate1_C11_C11.fcs	sBFP2 nt1	PIRtight-Cherry-Spacer-T17 1x-polyA	pCL039	18	1		0.757	0.947	0.383	7877	0.321	1665	0.00029	61.7	0.706	35027	0.0216128			0.121998
		lp145 HEK p16+2+2 plate1_C12_C12.fcs	Cicuit 3	PIRtight-sBFP-Spacer-spacer-polyA	pLP371	18	1		0.703	0.943	0.452	8476	0.379	1808	0.00051	98.7	0.797	38263	0.0224699			0.12563
				Ef1a-iRFP	pLP029	17	1
	lp145.13	lp145 HEK p16+2+2 plate1_D1_D01.fcs	mCherry 10-G, 15-C	UBC-TFF4-PIT2-TFF4 TFF3 TFF6	pLP360	8.3	0.33	0.8	0.804	0.954	0.291	2775	0.387	9272	0.00037	84.5	0.719	34617	0.144167	0.134183	0.00865736	0.0324442	0.0295965	0.00246808
		lp145 HEK p16+2+2 plate1_D2_D02.fcs	sBFP2 WT4x	PIRtight-Cherry-Spacer-T17 V2-polyA	pCL040	18	1		0.802	0.967	0.281	2425	0.379	8189	0.00041	70.2	0.72	33480	0.128751			0.0282683
		lp145 HEK p16+2+2 plate1_D3_D03.fcs	Cicuit 3	PIRtight-sBFP-Spacer-T17 4x-polyA	pCL048	18	1		0.817	0.963	0.254	2396	0.341	8240	0.00041	97.6	0.669	32400	0.129631			0.0280769
				Ef1a-iRFP	pLP029	17	1
	lp145.14	lp145 HEK p16+2+2 plate1_D4_D04.fcs	mCherry 10-G, 15-C	UBC-TFF4-PIT2-TFF4 TFF3 TFF6	pLP360	8.3	0.33	0.8	0.786	0.946	0.151	941	0.351	9350	0.00043	108	0.663	34157	0.144919	0.137886	0.00654118	0.00627442	0.00585684	0.000369417
		lp145 HEK p16+2+2 plate1_D5_D05.fcs	sBFP2 WT1x	PIRtight-Cherry-Spacer-T17 V2-polyA	pCL040	18	1		0.783	0.947	0.159	928	0.383	9205	0.00035	75.6	0.74	34838	0.136753			0.00572348
		lp145 HEK p16+2+2 plate1_D6_D06.fcs	Cicuit 3	PIRtight-sBFP-Spacer-T17 1x-polyA	pCL044	18	1		0.801	0.953	0.131	880	0.318	8586	0.00047	96.6	0.649	31875	0.131985			0.00557262
				Ef1a-iRFP	pLP029	17	1
	lp145.15	lp145 HEK p16+2+2 plate1_D7_D07.fcs	mCherry 10-G, 15-C	UBC-TFF4-PIT2-TFF4 TFF3 TFF6	pLP360	8.3	0.33	0.8	0.807	0.961	0.318	2792	0.404	7272	0.0004	146	0.75	34803	0.112553	0.116794	0.00387046	0.0340145	0.0351871	0.00169663
		lp145 HEK p16+2+2 plate1_D8_D08.fcs	sBFP2 10-G, 15-C	PIRtight-Cherry-Spacer-T17 V2-polyA	pCL040	18	1		0.79	0.957	0.341	2848	0.428	7760	0.0004	88.5	0.762	37034	0.117693			0.0344143
		lp145 HEK p16+2+2 plate1_D9_D09.fcs	Cicuit 3	PIRtight-sBFP-Spacer-T17 V2-polyA	pCL045	18	1		0.792	0.949	0.336	3099	0.42	8021	0.00047	137	0.748	37489	0.120136			0.0371326
				Ef1a-iRFP	pLP029	17	1
	lp145.16	lp145 HEK p16+2+2 plate1_D10_D10.fcs	mCherry 10-G, 15-C	UBC-TFF4-PIT2-TFF4 TFF3 TFF6	pLP360	8.3	0.33	0.8	0.798	0.96	0.3	3060	0.363	8231	0.00051	76.4	0.693	36779	0.117227	0.118894	0.00394139	0.0360172	0.038495	0.00237191
		lp145 HEK p16+2+2 plate1_D11_D11.fcs	sBFP2 2-A, 17-T	PIRtight-Cherry-Spacer-T17 V2-polyA	pCL040	18	1		0.78	0.952	0.282	3270	0.345	8011	0.00045	169	0.693	34363	0.11606			0.0387233
		lp145 HEK p16+2+2 plate1_D12_D12.fcs	Cicuit 3	PIRtight-sBFP-Spacer-T17 V4-polyA	pCL046	18	1		0.773	0.945	0.287	3512	0.347	8797	0.00044	110	0.687	36009	0.123395			0.0407445
				Ef1a-iRFP	pLP029	17	1
	lp145.17	lp145 HEK p16+2+2 plate1_E1_E01.fcs	mCherry 10-G, 15-C	UBC-TFF4-PIT2-TFF4 TFF3 TFF6	pLP360	8.3	0.33	0.8	0.805	0.968	0.296	4671	0.341	7813	0.00041	94.3	0.633	34830	0.120841	0.118545	0.00204581	0.0627111	0.0613544	0.0012439
		lp145 HEK p16+2+2 plate1_E2_E02.fcs	sBFP2 3-T; 13-A	PIRtight-Cherry-Spacer-T17 V2-polyA	pCL040	18	1		0.787	0.949	0.27	4229	0.311	7181	0.00043	101	0.61	31059	0.117877			0.0602676
		lp145 HEK p16+2+2 plate1_E3_E03.fcs	Cicuit 3	PIRtight-sBFP-Spacer-T17 V8-polyA	pCL047	18	1		0.81	0.95	0.265	4270	0.305	7101	0.0005	64.3	0.588	31504	0.116917			0.0610845
				Ef1a-iRFP	pLP029	17	1
	lp145.18	lp145 HEK p16+2+2 plate1_E4_E04.fcs	mCherry 10-G, 15-C	UBC-TFF4-PIT2-TFF4 TFF3 TFF6	pLP360	8.3	0.33	0.8	0.807	0.947	0.312	4598	0.334	6345	0.00035	112	0.657	31645	0.101931	0.0964635	0.00556864	0.0690006	0.0668748	0.00283513
		lp145 HEK p16+2+2 plate1_E5_E05.fcs	sBFP2 nt1	PIRtight-Cherry-Spacer-T17 V2-polyA	pCL040	18	1		0.818	0.963	0.289	4721	0.311	6239	0.00044	95.1	0.648	30978	0.09666			0.0679678
		lp145 HEK p16+2+2 plate1_E6_E06.fcs	Cicuit 3	PIRtight-sBFP-Spacer-spacer-polyA	pLP371	18	1		0.82	0.945	0.267	4482	0.288	5927	0.00043	2987	0.614	30618	0.0907992			0.0636558
				Ef1a-iRFP	pLP029	17	1
	lp145.19	lp145 HEK p16+2+2 plate1_E7_E07.fcs	mCherry 2-A, 17-T	UBC-TFF4-PIT2-TFF4 TFF3 TFF6	pLP360	8.3	0.33	0.8	0.776	0.962	0.247	2520	0.309	4747	0.00059	89.8	0.656	32054	0.0697576	0.0739216	0.00399678	0.0296013	0.0324455	0.00320675
		lp145 HEK p16+2+2 plate1_E8_E08.fcs	sBFP2 WT4x	PIRtight-Cherry-Spacer-T17 V4-polyA	pCL041	18	1		0.789	0.962	0.284	2846	0.345	5470	0.00027	110	0.69	36820	0.0742803			0.0318142
		lp145 HEK p16+2+2 plate1_E9_E09.fcs	Cicuit 3	PIRtight-sBFP-Spacer-T17 4x-polyA	pCL048	18	1		0.792	0.962	0.302	2783	0.363	5010	0.00031	95.7	0.715	32724	0.077727			0.0359209
				Ef1a-iRFP	pLP029	17	1
	lp145.20	lp145 HEK p16+2+2 plate1_E10_E10.fcs	mCherry 2-A, 17-T	UBC-TFF4-PIT2-TFF4 TFF3 TFF6	pLP360	8.3	0.33	0.8	0.785	0.962	0.2	1467	0.385	6417	0.0004	100	0.705	37480	0.0934984	0.0921753	0.00135936	0.0111038	0.0112305	0.000527773
		lp145 HEK p16+2+2 plate1_E11_E11.fcs	sBFP2 WT1x	PIRtight-Cherry-Spacer-T17 V4-polyA	pCL041	18	1		0.783	0.964	0.178	1476	0.349	6341	0.00048	93.8	0.692	35227	0.0907824			0.0107777
		lp145 HEK p16+2+2 plate1_E12_E12.fcs	Cicuit 3	PIRtight-sBFP-Spacer-T17 1x-polyA	pCL044	18	1		0.728	0.957	0.192	1584	0.362	6562	0.00041	93	0.67	38435	0.0922451			0.0118101
				Ef1a-iRFP	pLP029	17	1
	lp145.21	lp145 HEK p16+2+2 plate1_F1_F01.fcs	mCherry 2-A, 17-T	UBC-TFF4-PIT2-TFF4 TFF3 TFF6	pLP360	8.3	0.33	0.8	0.801	0.954	0.301	1335	0.41	6128	0.00046	90.6	0.721	40309	0.0864501	0.086397	0.00311049	0.0138264	0.0133285	0.00103603
		lp145 HEK p16+2+2 plate1_F2_F02.fcs	sBFP2 10-G, 15-C	PIRtight-Cherry-Spacer-T17 V4-polyA	pCL041	18	1		0.783	0.926	0.271	1238	0.373	5740	0.00044	149	0.693	34527	0.0894805			0.0140216
		lp145 HEK p16+2+2 plate1_F3_F03.fcs	Cicuit 3	PIRtight-sBFP-Spacer-T17 V2-polyA	pCL045	18	1		0.806	0.954	0.264	1101	0.375	5317	0.00045	95	0.707	33872	0.0832602			0.0121375
				Ef1a-iRFP	pLP029	17	1
	lp145.22	lp145 HEK p16+2+2 plate1_F4_F04.fcs	mCherry 2-A, 17-T	UBC-TFF4-PIT2-TFF4 TFF3 TFF6	pLP360	8.3	0.33	0.8	0.792	0.947	0.293	5029	0.299	3761	0.00043	86.7	0.652	30960	0.0557091	0.0575792	0.00300658	0.0729963	0.075101	0.00358985
		lp145 HEK p16+2+2 plate1_F5_F05.fcs	sBFP2 2-A, 17-T	PIRtight-Cherry-Spacer-T17 V4-polyA	pCL041	18	1		0.789	0.936	0.33	5592	0.333	4269	0.00046	95.2	0.673	34601	0.0610473			0.079246
		lp145 HEK p16+2+2 plate1_F6_F06.fcs	Cicuit 3	PIRtight-sBFP-Spacer-T17 V4-polyA	pCL046	18	1		0.799	0.942	0.279	5138	0.282	3895	0.00031	63.7	0.626	31343	0.0559811			0.0730606
				Ef1a-iRFP	pLP029	17	1
	lp145.23	lp145 HEK p16+2+2 plate1_F7_F07.fcs	mCherry 2-A, 17-T	UBC-TFF4-PIT2-TFF4 TFF3 TFF6	pLP360	8.3	0.33	0.8	0.777	0.946	0.315	4005	0.34	3717	0.00047	80	0.704	32786	0.0547533	0.0566012	0.00161709	0.0546578	0.0591551	0.00390538
		lp145 HEK p16+2+2 plate1_F8_F08.fcs	sBFP2 3-T; 13-A	PIRtight-Cherry-Spacer-T17 V4-polyA	pCL041	18	1		0.799	0.949	0.291	4497	0.309	3965	0.00046	66.7	0.647	32786	0.0577576			0.0616912
		lp145 HEK p16+2+2 plate1_F9_F09.fcs	Cicuit 3	PIRtight-sBFP-Spacer-T17 V8-polyA	pCL047	18	1		0.814	0.96	0.283	4410	0.302	3874	0.00046	1006	0.651	31368	0.0572926			0.0611163
				Ef1a-iRFP	pLP029	17	1
	lp145.24	lp145 HEK p16+2+2 plate1_F10_F10.fcs	mCherry 2-A, 17-T	UBC-TFF4-PIT2-TFF4 TFF3 TFF6	pLP360	8.3	0.33	0.8	0.799	0.959	0.392	6059	0.39	4087	0.00035	161	0.717	36439	0.0610076	0.0618602	0.000772461	0.0909079	0.0948231	0.0034245
		lp145 HEK p16+2+2 plate1_F11_F11.fcs	sBFP2 nt1	PIRtight-Cherry-Spacer-T17 V4-polyA	pCL041	18	1		0.771	0.952	0.404	6316	0.404	4100	0.00039	107	0.735	36050	0.0625133			0.096301
		lp145 HEK p16+2+2 plate1_F12_F12.fcs	Cicuit 3	PIRtight-sBFP-Spacer-spacer-polyA	pLP371	18	1		0.716	0.936	0.389	6903	0.388	4416	0.00046	101	0.715	38614	0.0620597			0.0972605
				Ef1a-iRFP	pLP029	17	1
	lp145.25	lp145 HEK p16+2+2 plate1_G1_G01.fcs	mCherry 3-T; 13-A	UBC-TFF4-PIT2-TFF4 TFF3 TFF6	pLP360	8.3	0.33	0.8	0.754	0.954	0.32	4167	0.361	6037	0.00041	94.9	0.687	38068	0.083332	0.0827103	0.00105583	0.0509867	0.0492388	0.00172461
		lp145 HEK p16+2+2 plate1_G2_G02.fcs	sBFP2 WT4x	PIRtight-Cherry-Spacer-T17 V8-polyA	pCL042	18	1		0.767	0.937	0.306	3812	0.347	5693	0.0004	91.2	0.684	34668	0.0833078			0.0491914
		lp145 HEK p16+2+2 plate1_G3_G03.fcs	Cicuit 3	PIRtight-sBFP-Spacer-T17 4x-polyA	pCL048	18	1		0.758	0.923	0.302	3757	0.344	5654	0.00044	91.7	0.702	33999	0.0814913			0.0475384
				Ef1a-iRFP	pLP029	17	1
	lp145.26	lp145 HEK p16+2+2 plate1_G4_G04.fcs	mCherry 3-T; 13-A	UBC-TFF4-PIT2-TFF4 TFF3 TFF6	pLP360	8.3	0.33	0.8	0.735	0.924	0.235	2136	0.401	7978	0.00042	81.5	0.728	36768	0.119519	0.114867	0.00408207	0.0187529	0.0181245	0.00054554
		lp145 HEK p16+2+2 plate1_G5_G05.fcs	sBFP2 WT1x	PIRtight-Cherry-Spacer-T17 V8-polyA	pCL042	18	1		0.754	0.931	0.223	2093	0.382	7692	0.00043	109	0.727	36124	0.111885			0.0177723
		lp145 HEK p16+2+2 plate1_G6_G06.fcs	Cicuit 3	PIRtight-sBFP-Spacer-T17 1x-polyA	pCL044	18	1		0.751	0.907	0.199	2137	0.336	8027	0.00051	73.6	0.66	36101	0.113196			0.0178482
				Ef1a-iRFP	pLP029	17	1
	lp145.27	lp145 HEK p16+2+2 plate1_G7_G07.fcs	mCherry 3-T; 13-A	UBC-TFF4-PIT2-TFF4 TFF3 TFF6	pLP360	8.3	0.33	0.8	0.742	0.936	0.347	3817	0.399	5396	0.00043	115	0.742	39493	0.0734718	0.0670419	0.0148445	0.0451989	0.0423182	0.00954265
		lp145 HEK p16+2+2 plate1_G8_G08.fcs	sBFP2 10-G, 15-C	PIRtight-Cherry-Spacer-T17 V8-polyA	pCL042	18	1		0.738	0.956	0.397	4193	0.45	5730	0.00064	69.5	0.789	42121	0.0775874			0.0500887
		lp145 HEK p16+2+2 plate1_G9_G09.fcs	Cicuit 3	PIRtight-sBFP-Spacer-T17 V2-polyA	pCL045	18	1		0.798	0.965	0.18	3225	0.216	4249	0.00045	93.4	0.556	32970	0.0500664			0.0316671
				Ef1a-iRFP	pLP029	17	1
	lp145.28	lp145 HEK p16+2+2 plate1_G10_G10.fcs	mCherry 3-T; 13-A	UBC-TFF4-PIT2-TFF4 TFF3 TFF6	pLP360	8.3	0.33	0.8	0.777	0.961	0.37	5003	0.377	4656	0.00039	98	0.717	37775	0.0648083	0.060906	0.00437837	0.0683453	0.0650425	0.00455774
		lp145 HEK p16+2+2 plate1_G11_G11.fcs	sBFP2 2-A, 17-T	PIRtight-Cherry-Spacer-T17 V8-polyA	pCL042	18	1		0.775	0.961	0.367	4820	0.373	4374	0.00046	92	0.732	36101	0.0617387			0.0669396
		lp145 HEK p16+2+2 plate1_G12_G12.fcs	Cicuit 3	PIRtight-sBFP-Spacer-T17 V4-polyA	pCL046	18	1		0.768	0.961	0.294	4841	0.298	4483	0.00047	111	0.643	36988	0.0561711			0.0598426
				Ef1a-iRFP	pLP029	17	1
	lp145.29	lp145 HEK p16+2+2 plate1_H1_H01.fcs	mCherry 3-T; 13-A	UBC-TFF4-PIT2-TFF4 TFF3 TFF6	pLP360	8.3	0.33	0.8	0.814	0.954	0.38	6640	0.378	4555	0.00037	76.2	0.693	39959	0.0621774	0.0636188	0.00379784	0.0911179	0.0927008	0.00614368
		lp145 HEK p16+2+2 plate1_H2_H02.fcs	sBFP2 3-T; 13-A	PIRtight-Cherry-Spacer-T17 V8-polyA	pCL042	18	1		0.788	0.939	0.38	7004	0.379	4795	0.0004	70.2	0.663	40353	0.0679264			0.0994811
		lp145 HEK p16+2+2 plate1_H3_H03.fcs	Cicuit 3	PIRtight-sBFP-Spacer-T17 V8-polyA	pCL047	18	1		0.799	0.973	0.358	6347	0.357	4419	0.00062	103	0.657	39524	0.0607528			0.0875035
				Ef1a-iRFP	pLP029	17	1
	lp145.30	lp145 HEK p16+2+2 plate1_H4_H04.fcs	mCherry 3-T; 13-A	UBC-TFF4-PIT2-TFF4 TFF3 TFF6	pLP360	8.3	0.33	0.8	0.744	0.967	0.444	8001	0.428	4927	0.0005	136	0.682	43490	0.0710972	0.0661169	0.00445423	0.119771	0.112068	0.00668254
		lp145 HEK p16+2+2 plate1_H5_H05.fcs	sBFP2 nt1	PIRtight-Cherry-Spacer-T17 V8-polyA	pCL042	18	1		0.743	0.96	0.397	7413	0.38	4617	0.00049	145	0.651	41629	0.0647391			0.108594
		lp145 HEK p16+2+2 plate1_H6_H06.fcs	Cicuit 3	PIRtight-sBFP-Spacer-spacer-polyA	pLP371	18	1		0.761	0.965	0.391	7574	0.372	4615	0.00038	207	0.655	41927	0.0625143			0.107837
				Ef1a-iRFP	pLP029	17	1
	lp145.31	lp145 HEK p16+2+2 plate1_H7_H07.fcs	mCherry nt	UBC-TFF4-PIT2-TFF4 TFF3 TFF6	pLP360	8.3	0.33	0.8	0.786	0.94	0.289	3270	0.375	8897	0.00043	99.5	0.645	39527	0.130864	0.128966	0.00534802	0.0370674	0.0372021	0.00184644
		lp145 HEK p16+2+2 plate1_H8_H08.fcs	sBFP2 WT4x	PIRtight-Cherry-Spacer-scpacer-polyA	pLP370	18	1		0.776	0.953	0.272	3157	0.351	8489	0.00031	149	0.617	39285	0.122928			0.0354268
		lp145 HEK p16+2+2 plate1_H9_H09.fcs	Cicuit 3	PIRtight-sBFP-Spacer-T17 4x-polyA	pCL048	18	1		0.758	0.967	0.262	3265	0.338	8613	0.00047	83.9	0.606	36091	0.133107			0.0391123
				Ef1a-iRFP	pLP029	17	1
	lp145.32	lp145 HEK p16+2+2 plate1_H10_H10.fcs	mCherry nt	UBC-TFF4-PIT2-TFF4 TFF3 TFF6	pLP360	8.3	0.33	0.8	0.759	0.965	0.237	1581	0.443	9914	0.00026	112	0.673	38547	0.169296	0.167992	0.00215518	0.0144436	0.0139229	0.000667356
		lp145 HEK p16+2+2 plate1_H11_H11.fcs	sBFP2 WT1x	PIRtight-Cherry-Spacer-scpacer-polyA	pLP370	18	1		0.754	0.976	0.255	1587	0.475	10706	0.00044	71	0.744	41299	0.165504			0.0131706
		lp145 HEK p16+2+2 plate1_H12_H12.fcs	Cicuit 3	PIRtight-sBFP-Spacer-T17 1x-polyA	pCL044	18	1		0.724	0.959	0.264	1689	0.479	11126	0.00049	110	0.739	42628	0.169175			0.0141545
				Ef1a-iRFP	pLP029	17	1
	lp145.33	lp145 HEK plate2_A1_A01.fcs	mCherry nt	UBC-TFF4-PIT2-TFF4 TFF3 TFF6	pLP360	8.3	0.33	0.8	0.722	0.856	0.305	1689	0.43	8995	0.00059	95.8	0.725	36303	0.146957	0.147758	0.00509743	0.0195726	0.0195858	0.00135734
		lp145 HEK plate2_A2_A02.fcs	sBFP2 10-G, 15-C	PIRtight-Cherry-Spacer-scpacer-polyA	pLP370	18	1		0.742	0.873	0.284	1678	0.401	8691	0.00035	166	0.681	33403	0.153208			0.0209497
		lp145 HEK plate2_A3_A03.fcs	Cicuit 3	PIRtight-sBFP-Spacer-T17 V2-polyA	pCL045	18	1		0.726	0.916	0.291	1656	0.405	9338	0.00037	63.2	0.694	38079	0.143108			0.0182351
				Ef1a-iRFP	pLP029	17	1
	lp145.34	lp145 HEK plate2_A4_A04.fcs	mCherry nt	UBC-TFF4-PIT2-TFF4 TFF3 TFF6	pLP360	8.3	0.33	0.8	0.783	0.925	0.345	5072	0.393	7874	0.00041	120	0.677	34087	0.134094	0.134546	0.00437839	0.0758265	0.0741331	0.00230494
		lp145 HEK plate2_A5_A05.fcs	sBFP2 2-A, 17-T	PIRtight-Cherry-Spacer-scpacer-polyA	pLP370	18	1		0.713	0.913	0.399	5184	0.455	8426	0.00048	74.8	0.736	37439	0.139133			0.0750647
		lp145 HEK plate2_A6_A06.fcs	Cicuit 3	PIRtight-sBFP-Spacer-T17 V4-polyA	pCL046	18	1		0.767	0.917	0.334	5040	0.385	7974	0.00039	96.9	0.664	35453	0.130412			0.0715082
				Ef1a-iRFP	pLP029	17	1
	lp145.35	lp145 HEK plate2_A7_A07.fcs	mCherry nt	UBC-TFF4-PIT2-TFF4 TFF3 TFF6	pLP360	8.3	0.33	0.8	0.757	0.93	0.385	4777	0.44	8375	0.00038	144	0.722	36119	0.141307	0.136348	0.00478639	0.070525	0.0716497	0.00101267
		lp145 HEK plate2_A8_A08.fcs	sBFP2 3-T; 13-A	PIRtight-Cherry-Spacer-scpacer-polyA	pLP370	18	1		0.753	0.939	0.366	5053	0.422	8221	0.00038	123	0.708	36035	0.135981			0.0724891
		lp145 HEK plate2_A9_A09.fcs	Cicuit 3	PIRtight-sBFP-Spacer-T17 V8-polyA	pCL047	18	1		0.747	0.907	0.367	4977	0.423	7909	0.00048	134	0.723	35120	0.131756			0.0719351
				Ef1a-iRFP	pLP029	17	1
	lp145.36	lp145 HEK plate2_A10_A10.fcs	mCherry nt	UBC-TFF4-PIT2-TFF4 TFF3 TFF6	pLP360	8.3	0.33	0.8	0.749	0.915	0.459	8275	0.472	7139	0.00049	98.1	0.773	39038	0.111664	0.116861	0.00867765	0.125868	0.131089	0.0116073
		lp145 HEK plate2_A11_A11.fcs	sBFP2 nt1	PIRtight-Cherry-Spacer-scpacer-polyA	pLP370	18	1		0.698	0.92	0.415	7497	0.431	6575	0.00059	82.5	0.714	35424	0.112041			0.12301
		lp145 HEK plate2_A12_A12.fcs	Cicuit 3	PIRtight-sBFP-Spacer-spacer-polyA	pLP371	18	1		0.699	0.952	0.495	7730	0.512	6567	0.0005	94.5	0.754	35146	0.126879			0.14439
				Ef1a-iRFP	pLP029	17	1
Cell line	Sample ID	Replicates	Sample Description	Plasmid Description	Plasmid Code	Plasmid amount / 96 well (ng)	Molar ratio btw plasmids	Doxycycline (ug / mL)	f live	f single cells	f BPF+	mean BFP+	f mCherry+	mean mCherry+	f mCitrine+	mean mCitrine+	f iRFP+	mean iRFP+	mCherry (rel.U.)	average mCherry (rel.U.)	s.d. mCherry (rel.U.)	sBFP2 (rel.U.)	average sBFP2 (rel.U.)	s.d. sBFP2 (rel.U.)	mCitrine (rel.U.)	average mCitrine (rel.U.)	s.d. mCitrine (rel.U.)
HEK394 Circuit 1									live | Freq. of Parent	live/Single Cells | Freq. of Parent	live/Single Cells/BFP+ | Freq. of Parent	live/Single Cells/BFP+ | Mean (Comp-Pacific Blue-A :: null)	live/Single Cells/Cherry+ | Freq. of Parent	live/Single Cells/Cherry+ | Mean (Comp-PE-A :: null)	live/Single Cells/Citrine+ | Freq. of Parent	live/Single Cells/Citrine+ | Mean (Comp-FITC-A :: null)	live/Single Cells/iRFP+ | Freq. of Parent	live/Single Cells/iRFP+ | Mean (Comp-APC-Cy7-A :: null)	Cherry rel U	Cherry Average	Cherry SD	sbFP rel U			Citrine relU		sd
	lp146.1	lp146 HEK p16+2+4 plate1_A1_A01.fcs	mCherry WT 4x	Ef1a-spacer-rtTA-T302a-T302b-polyA	pLP293	2.8	0.11	0.8	0.807	0.978	0.0695	261	0.0028	210	0.708	39430	0.83	39046	1.81436e-05	1.55973e-05	2.25644e-06	0.00055972	0.000556161	5.81615e-05	0.861401	0.85329	0.00759531
		lp146 HEK p16+2+4 plate1_A2_A02.fcs	sBFP2 WT4x	TRE3G-Citrine FF4-polyA	pLP275	19	1		0.802	0.98	0.0638	286	0.0025	165	0.658	38582	0.786	37904	1.38457e-05			0.000612462			0.852124
		lp146 HEK p16+2+4 plate1_A3_A03.fcs	Cicuit 1	UBC-TFF4-PIT2-TFF4 T375 T489	pLP327	8.3	0.33		0.801	0.982	0.0604	272	0.0028	175	0.717	39074	0.85	38944	1.48026e-05			0.000496302			0.846345
				PIRtight-Cherry-Spacer-T17 4x-polyA	pCL043	18	1
				PIRtight-sBFP-Spacer-T17 4x-polyA	pCL048	18	1
				Ef1a-iRFP	pLP029	17	1
	lp146.2	lp146 HEK p16+2+4 plate1_A4_A04.fcs	mCherry WT 4x	Ef1a-spacer-rtTA-T302a-T302b-polyA	pLP293	2.8	0.11	0.8	0.787	0.977	0.0042	390	0.0027	480	0.658	36977	0.789	37392	4.39288e-05	4.55606e-05	1.78895e-05	5.55211e-05	4.90155e-05	6.74089e-06	0.824711	0.842262	0.0217375
		lp146 HEK p16+2+4 plate1_A5_A05.fcs	sBFP2 WT1x	TRE3G-Citrine FF4-polyA	pLP275	19	1		0.784	0.982	0.0051	323	0.0033	648	0.72	40083	0.845	39412	6.42102e-05			4.94638e-05			0.866578
		lp146 HEK p16+2+4 plate1_A6_A06.fcs	Cicuit 1	UBC-TFF4-PIT2-TFF4 T375 T489	pLP327	8.3	0.33		0.797	0.981	0.0047	302	0.0028	344	0.714	39488	0.844	39983	2.85429e-05			4.20617e-05			0.835498
				PIRtight-Cherry-Spacer-T17 4x-polyA	pCL043	18	1
				PIRtight-sBFP-Spacer-T17 1x-polyA	pCL044	18	1
				Ef1a-iRFP	pLP029	17	1
	lp146.3	lp146 HEK p16+2+4 plate1_A7_A07.fcs	mCherry WT 4x	Ef1a-spacer-rtTA-T302a-T302b-polyA	pLP293	2.8	0.11	0.8	0.799	0.984	0.0329	222	0.0027	167	0.754	42066	0.877	40322	1.27508e-05	1.28836e-05	3.84829e-07	0.000206541	0.000208333	9.0169e-06	0.896935	0.869278	0.0239613
		lp146 HEK p16+2+4 plate1_A8_A08.fcs	sBFP2 10-G, 15-C	TRE3G-Citrine FF4-polyA	pLP275	19	1		0.797	0.98	0.0326	220	0.0029	151	0.688	40853	0.816	40297	1.33172e-05			0.000218111			0.85477
		lp146 HEK p16+2+4 plate1_A9_A09.fcs	Cicuit 1	UBC-TFF4-PIT2-TFF4 T375 T489	pLP327	8.3	0.33		0.787	0.981	0.0325	209	0.0027	158	0.719	40370	0.851	39840	1.25826e-05			0.000200346			0.856128
				PIRtight-Cherry-Spacer-T17 4x-polyA	pCL043	18	1
				PIRtight-sBFP-Spacer-T17 V2-polyA	pCL045	18	1
				Ef1a-iRFP	pLP029	17	1
	lp146.4	lp146 HEK p16+2+4 plate1_A10_A10.fcs	mCherry WT 4x	Ef1a-spacer-rtTA-T302a-T302b-polyA	pLP293	2.8	0.11	0.8	0.792	0.983	0.118	343	0.0022	139	0.703	39234	0.832	37569	9.78328e-06	3.01342e-05	3.53279e-05	0.00129486	0.00126608	3.04404e-05	0.882399	0.86412	0.0242634
		lp146 HEK p16+2+4 plate1_A11_A11.fcs	sBFP2 2-A, 17-T	TRE3G-Citrine FF4-polyA	pLP275	19	1		0.805	0.982	0.112	330	0.002	1062	0.682	38349	0.807	37108	7.09273e-05			0.00123422			0.873368
		lp146 HEK p16+2+4 plate1_A12_A12.fcs	Cicuit 1	UBC-TFF4-PIT2-TFF4 T375 T489	pLP327	8.3	0.33		0.792	0.983	0.113	356	0.0024	128	0.679	39053	0.813	38987	9.69194e-06			0.00126916			0.836592
				PIRtight-Cherry-Spacer-T17 4x-polyA	pCL044	18	1
				PIRtight-sBFP-Spacer-T17 V4-polyA	pCL046	18	1
				Ef1a-iRFP	pLP029	17	1
	lp146.5	lp146 HEK p16+2+4 plate1_B1_B01.fcs	mCherry WT 4x	Ef1a-spacer-rtTA-T302a-T302b-polyA	pLP293	2.8	0.11	0.8	0.772	0.981	0.101	282	0.0029	143	0.715	44407	0.827	42336	1.18446e-05	1.18618e-05	1.48147e-06	0.000813495	0.000803598	1.90027e-05	0.906864	0.918616	0.0147207
		lp146 HEK p16+2+4 plate1_B2_B02.fcs	sBFP2 3-T; 13-A	TRE3G-Citrine FF4-polyA	pLP275	19	1		0.776	0.964	0.0944	290	0.0028	167	0.73	43842	0.835	41942	1.33518e-05			0.00078169			0.913856
		lp146 HEK p16+2+4 plate1_B3_B03.fcs	Cicuit 1	UBC-TFF4-PIT2-TFF4 T375 T489	pLP327	8.3	0.33		0.786	0.968	0.0801	276	0.0022	128	0.682	37166	0.788	34398	1.0389e-05			0.000815609			0.935127
				PIRtight-Cherry-Spacer-T17 4x-polyA	pCL043	18	1
				PIRtight-sBFP-Spacer-T17 V8-polyA	pCL047	18	1
				Ef1a-iRFP	pLP029	17	1
	lp146.6	lp146 HEK p16+2+4 plate1_B4_B04.fcs	mCherry WT 4x	Ef1a-spacer-rtTA-T302a-T302b-polyA	pLP293	2.8	0.11	0.8	0.768	0.981	0.0808	250	0.0037	205	0.749	45384	0.85	42228	2.11318e-05	1.50974e-05	1.06359e-05	0.000562771	0.000614462	6.26525e-05	0.947033	1.1751	0.387267
		lp146 HEK p16+2+4 plate1_B5_B05.fcs	sBFP2 nt1	TRE3G-Citrine FF4-polyA	pLP275	19	1		0.775	0.981	0.083	250	0.0033	225	0.74	44943	0.845	41169	2.13437e-05			0.000596473			0.95602
		lp146 HEK p16+2+4 plate1_B6_B06.fcs	Cicuit 1	UBC-TFF4-PIT2-TFF4 T375 T489	pLP327	8.3	0.33		0.587	0.906	0.046	231	0.00035	125	0.723	34850	0.827	18781	2.81679e-06			0.000684141			1.62225
				PIRtight-Cherry-Spacer-T17 4x-polyA	pCL043	18	1
				PIRtight-sBFP-Spacer-spacer-polyA	pLP371	18	1
				Ef1a-iRFP	pLP029	17	1
	lp146.7	lp146 HEK p16+2+4 plate1_B7_B07.fcs	mCherry WT 1x	Ef1a-spacer-rtTA-T302a-T302b-polyA	pLP293	2.8	0.11	0.8	0.81	0.979	0.0873	317	0.0267	254	0.688	38502	0.829	38450	0.000212762	0.000198419	1.56881e-05	0.000868206	0.000845101	2.91567e-05	0.831038	0.853094	0.0239182
		lp146 HEK p16+2+4 plate1_B8_B08.fcs	sBFP2 WT4x	TRE3G-Citrine FF4-polyA	pLP275	19	1		0.804	0.976	0.0865	279	0.0257	210	0.683	38213	0.811	36632	0.000181665			0.000812342			0.878517
		lp146 HEK p16+2+4 plate1_B9_B09.fcs	Cicuit 1	UBC-TFF4-PIT2-TFF4 T375 T489	pLP327	8.3	0.33		0.795	0.98	0.102	303	0.0309	235	0.747	41130	0.886	40810	0.000200829			0.000854757			0.849726
				PIRtight-Cherry-Spacer-T17 1x-polyA	pCL039	18	1
				PIRtight-sBFP-Spacer-T17 4x-polyA	pCL048	18	1
				Ef1a-iRFP	pLP029	17	1
	lp146.8	lp146 HEK p16+2+4 plate1_B10_B10.fcs	mCherry WT 1x	Ef1a-spacer-rtTA-T302a-T302b-polyA	pLP293	2.8	0.11	0.8	0.782	0.979	0.0053	443	0.0338	290	0.775	45241	0.885	41137	0.00026924	0.000277178	3.18526e-05	6.44917e-05	7.30894e-05	2.98884e-05	0.96307	0.915801	0.0513875
		lp146 HEK p16+2+4 plate1_B11_B11.fcs	sBFP2 WT1x	TRE3G-Citrine FF4-polyA	pLP275	19	1		0.785	0.98	0.0048	337	0.0294	284	0.735	41944	0.853	39147	0.000250045			4.84422e-05			0.923229
		lp146 HEK p16+2+4 plate1_B12_B12.fcs	Cicuit 1	UBC-TFF4-PIT2-TFF4 T375 T489	pLP327	8.3	0.33		0.787	0.982	0.0048	696	0.0271	362	0.679	39844	0.812	38692	0.000312249			0.000106334			0.861104
				PIRtight-Cherry-Spacer-T17 1x-polyA	pCL039	18	1
				PIRtight-sBFP-Spacer-T17 1x-polyA	pCL044	18	1
				Ef1a-iRFP	pLP029	17	1
	lp146.9	lp146 HEK p16+2+4 plate1_C1_C01.fcs	mCherry WT 1x	Ef1a-spacer-rtTA-T302a-T302b-polyA	pLP293	2.8	0.11	0.8	0.809	0.977	0.0336	217	0.0215	209	0.684	37321	0.773	32375	0.000179554	0.000175964	1.07836e-05	0.000291346	0.000273054	2.9402e-05	1.02005	0.937954	0.0915913
		lp146 HEK p16+2+4 plate1_C2_C02.fcs	sBFP2 10-G, 15-C	TRE3G-Citrine FF4-polyA	pLP275	19	1		0.831	0.979	0.0366	226	0.0253	224	0.756	38394	0.849	40741	0.000163843			0.000239139			0.839162
		lp146 HEK p16+2+4 plate1_C3_C03.fcs	Cicuit 1	UBC-TFF4-PIT2-TFF4 T375 T489	pLP327	8.3	0.33		0.832	0.965	0.0251	229	0.0155	237	0.607	31315	0.721	27616	0.000184495			0.000288678			0.954652
				PIRtight-Cherry-Spacer-T17 1x-polyA	pCL039	18	1
				PIRtight-sBFP-Spacer-T17 V2-polyA	pCL045	18	1
				Ef1a-iRFP	pLP029	17	1
	lp146.10	lp146 HEK p16+2+4 plate1_C4_C04.fcs	mCherry WT 1x	Ef1a-spacer-rtTA-T302a-T302b-polyA	pLP293	2.8	0.11	0.8	0.837	0.979	0.0843	280	0.0266	205	0.715	38687	0.827	37480	0.000175926	0.000182224	7.73236e-06	0.000761519	0.000841497	7.57404e-05	0.892413	0.943085	0.044861
		lp146 HEK p16+2+4 plate1_C5_C05.fcs	sBFP2 2-A, 17-T	TRE3G-Citrine FF4-polyA	pLP275	19	1		0.793	0.979	0.107	281	0.0326	195	0.773	43846	0.867	40759	0.000179891			0.000850839			0.959107
		lp146 HEK p16+2+4 plate1_C6_C06.fcs	Cicuit 1	UBC-TFF4-PIT2-TFF4 T375 T489	pLP327	8.3	0.33		0.769	0.978	0.105	291	0.0303	211	0.751	43612	0.857	39088	0.000190854			0.000912133			0.977736
				PIRtight-Cherry-Spacer-T17 1x-polyA	pCL039	18	1
				PIRtight-sBFP-Spacer-T17 V4-polyA	pCL046	18	1
				Ef1a-iRFP	pLP029	17	1
	lp146.11	lp146 HEK p16+2+4 plate1_C7_C07.fcs	mCherry WT 1x	Ef1a-spacer-rtTA-T302a-T302b-polyA	pLP293	2.8	0.11	0.8	0.777	0.98	0.109	266	0.0374	177	0.752	44322	0.849	39430	0.000197747	0.000182527	1.3593e-05	0.000866111	0.000801815	5.56834e-05	0.995641	0.978178	0.0226293
		lp146 HEK p16+2+4 plate1_C8_C08.fcs	sBFP2 3-T; 13-A	TRE3G-Citrine FF4-polyA	pLP275	19	1		0.785	0.979	0.0974	262	0.0321	184	0.751	43520	0.848	39078	0.000178236			0.000770073			0.986281
		lp146 HEK p16+2+4 plate1_C9_C09.fcs	Cicuit 1	UBC-TFF4-PIT2-TFF4 T375 T489	pLP327	8.3	0.33		0.798	0.979	0.0849	263	0.0283	176	0.684	40425	0.785	36976	0.000171597			0.000769261			0.952613
				PIRtight-Cherry-Spacer-T17 1x-polyA	pCL039	18	1
				PIRtight-sBFP-Spacer-T17 V8-polyA	pCL047	18	1
				Ef1a-iRFP	pLP029	17	1
	lp146.12	lp146 HEK p16+2+4 plate1_C10_C10.fcs	mCherry WT 1x	Ef1a-spacer-rtTA-T302a-T302b-polyA	pLP293	2.8	0.11	0.8	0.797	0.981	0.143	356	0.0248	152	0.636	37104	0.75	32629	0.000154039	0.000147249	8.61328e-06	0.00208028	0.00205421	9.92348e-05	0.964301	0.936576	0.0370173
		lp146 HEK p16+2+4 plate1_C11_C11.fcs	sBFP2 nt1	TRE3G-Citrine FF4-polyA	pLP275	19	1		0.757	0.981	0.189	399	0.0321	165	0.748	44843	0.847	41647	0.000150149			0.0021378			0.950887
		lp146 HEK p16+2+4 plate1_C12_C12.fcs	Cicuit 1	UBC-TFF4-PIT2-TFF4 T375 T489	pLP327	8.3	0.33		0.764	0.982	0.145	382	0.0248	158	0.661	38549	0.779	36566	0.000137561			0.00194454			0.89454
				PIRtight-Cherry-Spacer-T17 1x-polyA	pCL039	18	1
				PIRtight-sBFP-Spacer-spacer-polyA	pLP371	18	1
				Ef1a-iRFP	pLP029	17	1
	lp146.13	lp146 HEK p16+2+4 plate1_D1_D01.fcs	mCherry 10-G, 15-C	Ef1a-spacer-rtTA-T302a-T302b-polyA	pLP293	2.8	0.11	0.8	0.771	0.972	0.0409	229	0.108	428	0.672	44909	0.781	42991	0.0013767	0.00130054	6.7406e-05	0.000278952	0.000258984	1.87081e-05	0.898823	0.944693	0.0400111
		lp146 HEK p16+2+4 plate1_D2_D02.fcs	sBFP2 WT4x	TRE3G-Citrine FF4-polyA	pLP275	19	1		0.766	0.977	0.0424	200	0.114	384	0.742	45497	0.826	42447	0.00124856			0.000241863			0.962852
		lp146 HEK p16+2+4 plate1_D3_D03.fcs	Cicuit 1	UBC-TFF4-PIT2-TFF4 T375 T489	pLP327	8.3	0.33		0.753	0.972	0.0398	211	0.111	377	0.738	43200	0.809	40527	0.00127635			0.000256137			0.972405
				PIRtight-Cherry-Spacer-T17 V2-polyA	pCL040	18	1
				PIRtight-sBFP-Spacer-T17 4x-polyA	pCL048	18	1
				Ef1a-iRFP	pLP029	17	1
	lp146.14	lp146 HEK p16+2+4 plate1_D4_D04.fcs	mCherry 10-G, 15-C	Ef1a-spacer-rtTA-T302a-T302b-polyA	pLP293	2.8	0.11	0.8	0.769	0.979	0.0024	182	0.11	371	0.726	43583	0.807	40833	0.00123846	0.00124257	4.40107e-05	1.32556e-05	1.38905e-05	5.56213e-07	0.960216	0.977114	0.0251621
		lp146 HEK p16+2+4 plate1_D5_D05.fcs	sBFP2 WT1x	TRE3G-Citrine FF4-polyA	pLP275	19	1		0.747	0.977	0.0026	199	0.119	392	0.766	47548	0.844	42895	0.0012885			1.42915e-05			1.00603
		lp146 HEK p16+2+4 plate1_D6_D06.fcs	Cicuit 1	UBC-TFF4-PIT2-TFF4 T375 T489	pLP327	8.3	0.33		0.778	0.981	0.0022	219	0.111	369	0.751	43835	0.84	40608	0.00120077			1.41246e-05			0.965095
				PIRtight-Cherry-Spacer-T17 V2-polyA	pCL040	18	1
				PIRtight-sBFP-Spacer-T17 1x-polyA	pCL044	18	1
				Ef1a-iRFP	pLP029	17	1
	lp146.15	lp146 HEK p16+2+4 plate1_D7_D07.fcs	mCherry 10-G, 15-C	Ef1a-spacer-rtTA-T302a-T302b-polyA	pLP293	2.8	0.11	0.8	0.751	0.978	0.0333	184	0.107	344	0.72	43475	0.807	41110	0.00110948	0.00109024	2.607e-05	0.000184689	0.000183877	2.18813e-06	0.94352	0.954397	0.0110463
		lp146 HEK p16+2+4 plate1_D8_D08.fcs	sBFP2 10-G, 15-C	TRE3G-Citrine FF4-polyA	pLP275	19	1		0.769	0.974	0.0358	195	0.116	357	0.786	46222	0.871	43197	0.00110066			0.000185544			0.965605
		lp146 HEK p16+2+4 plate1_D9_D09.fcs	Cicuit 1	UBC-TFF4-PIT2-TFF4 T375 T489	pLP327	8.3	0.33		0.782	0.973	0.0295	195	0.0998	337	0.72	42021	0.814	38958	0.00106057			0.000181399			0.954065
				PIRtight-Cherry-Spacer-T17 V2-polyA	pCL040	18	1
				PIRtight-sBFP-Spacer-T17 V2-polyA	pCL045	18	1
				Ef1a-iRFP	pLP029	17	1
	lp146.16	lp146 HEK p16+2+4 plate1_D10_D10.fcs	mCherry 10-G, 15-C	Ef1a-spacer-rtTA-T302a-T302b-polyA	pLP293	2.8	0.11	0.8	0.799	0.976	0.0966	296	0.0964	338	0.681	40118	0.77	37579	0.00112605	0.00111837	2.00231e-05	0.000988173	0.000999836	3.0398e-05	0.944171	0.913074	0.0441594
		lp146 HEK p16+2+4 plate1_D11_D11.fcs	sBFP2 2-A, 17-T	TRE3G-Citrine FF4-polyA	pLP275	19	1		0.765	0.977	0.116	315	0.11	364	0.743	44338	0.845	41807	0.00113341			0.00103434			0.932522
		lp146 HEK p16+2+4 plate1_D12_D12.fcs	Cicuit 1	UBC-TFF4-PIT2-TFF4 T375 T489	pLP327	8.3	0.33		0.779	0.975	0.0905	315	0.0893	358	0.656	38365	0.764	38192	0.00109564			0.000976997			0.862528
				PIRtight-Cherry-Spacer-T17 V2-polyA	pCL040	18	1
				PIRtight-sBFP-Spacer-T17 V4-polyA	pCL046	18	1
				Ef1a-iRFP	pLP029	17	1
	lp146.17	lp146 HEK p16+2+4 plate1_E1_E01.fcs	mCherry 10-G, 15-C	Ef1a-spacer-rtTA-T302a-T302b-polyA	pLP293	2.8	0.11	0.8	0.772	0.978	0.0987	280	0.101	320	0.713	43328	0.809	40626	0.000983374	0.00102833	6.19226e-05	0.000840858	0.000902256	7.74439e-05	0.939952	0.950918	0.0282577
		lp146 HEK p16+2+4 plate1_E2_E02.fcs	sBFP2 3-T; 13-A	TRE3G-Citrine FF4-polyA	pLP275	19	1		0.79	0.979	0.0998	303	0.0991	349	0.743	43166	0.844	40870	0.00100266			0.00087665			0.929787
		lp146 HEK p16+2+4 plate1_E3_E03.fcs	Cicuit 1	UBC-TFF4-PIT2-TFF4 T375 T489	pLP327	8.3	0.33		0.798	0.977	0.101	290	0.102	319	0.73	39870	0.811	36508	0.00109896			0.00098926			0.983015
				PIRtight-Cherry-Spacer-T17 V2-polyA	pCL040	18	1
				PIRtight-sBFP-Spacer-T17 V8-polyA	pCL047	18	1
				Ef1a-iRFP	pLP029	17	1
	lp146.18	lp146 HEK p16+2+4 plate1_E4_E04.fcs	mCherry 10-G, 15-C	Ef1a-spacer-rtTA-T302a-T302b-polyA	pLP293	2.8	0.11	0.8	0.754	0.978	0.113	277	0.132	369	0.764	48884	0.826	42674	0.00138184	0.00128956	0.000162372	0.000888004	0.00082487	0.000100168	1.05954	1.02901	0.065003
		lp146 HEK p16+2+4 plate1_E5_E05.fcs	sBFP2 nt1	TRE3G-Citrine FF4-polyA	pLP275	19	1		0.726	0.979	0.126	276	0.146	376	0.832	51132	0.902	43950	0.00138476			0.000877231			1.07313
		lp146 HEK p16+2+4 plate1_E6_E06.fcs	Cicuit 1	UBC-TFF4-PIT2-TFF4 T375 T489	pLP327	8.3	0.33		0.818	0.981	0.0885	274	0.101	373	0.764	42701	0.838	40792	0.00110208			0.000709373			0.95436
				PIRtight-Cherry-Spacer-T17 V2-polyA	pCL040	18	1
				PIRtight-sBFP-Spacer-spacer-polyA	pLP371	18	1
				Ef1a-iRFP	pLP029	17	1
	lp146.19	lp146 HEK p16+2+4 plate1_E7_E07.fcs	mCherry 2-A, 17-T	Ef1a-spacer-rtTA-T302a-T302b-polyA	pLP293	2.8	0.11	0.8	0.784	0.98	0.0506	197	0.0941	267	0.76	42894	0.839	37499	0.000798581	0.000743839	4.85508e-05	0.000316836	0.000309014	6.99308e-06	1.03616	0.992409	0.0410553
		lp146 HEK p16+2+4 plate1_E8_E08.fcs	sBFP2 WT4x	TRE3G-Citrine FF4-polyA	pLP275	19	1		0.72	0.968	0.0525	208	0.0959	262	0.776	43786	0.864	41191	0.000705999			0.000306836			0.954731
		lp146 HEK p16+2+4 plate1_E9_E09.fcs	Cicuit 1	UBC-TFF4-PIT2-TFF4 T375 T489	pLP327	8.3	0.33		0.758	0.979	0.0507	218	0.0907	292	0.783	45894	0.865	42119	0.000726936			0.000303368			0.986333
				PIRtight-Cherry-Spacer-T17 V4-polyA	pCL041	18	1
				PIRtight-sBFP-Spacer-T17 4x-polyA	pCL048	18	1
				Ef1a-iRFP	pLP029	17	1
	lp146.20	lp146 HEK p16+2+4 plate1_E10_E10.fcs	mCherry 2-A, 17-T	Ef1a-spacer-rtTA-T302a-T302b-polyA	pLP293	2.8	0.11	0.8	0.74	0.972	0.0033	191	0.0994	270	0.755	44020	0.843	38387	0.000829351	0.000842775	3.90035e-05	1.94776e-05	2.28809e-05	4.28146e-06	1.02703	1.00152	0.0331545
		lp146 HEK p16+2+4 plate1_E11_E11.fcs	sBFP2 WT1x	TRE3G-Citrine FF4-polyA	pLP275	19	1		0.779	0.979	0.0041	204	0.0908	295	0.73	41939	0.812	37202	0.000886718			2.7688e-05			1.01349
		lp146 HEK p16+2+4 plate1_E12_E12.fcs	Cicuit 1	UBC-TFF4-PIT2-TFF4 T375 T489	pLP327	8.3	0.33		0.776	0.975	0.0029	211	0.0812	285	0.672	40873	0.767	37146	0.000812257			2.1477e-05			0.964047
				PIRtight-Cherry-Spacer-T17 V4-polyA	pCL041	18	1
				PIRtight-sBFP-Spacer-T17 1x-polyA	pCL044	18	1
				Ef1a-iRFP	pLP029	17	1
	lp146.21	lp146 HEK p16+2+4 plate1_F1_F01.fcs	mCherry 2-A, 17-T	Ef1a-spacer-rtTA-T302a-T302b-polyA	pLP293	2.8	0.11	0.8	0.779	0.974	0.0334	194	0.0782	278	0.7	42750	0.798	40076	0.000679774	0.000687216	2.65709e-05	0.00020261	0.000204458	1.83863e-06	0.935722	0.960085	0.0234415
		lp146 HEK p16+2+4 plate1_F2_F02.fcs	sBFP2 10-G, 15-C	TRE3G-Citrine FF4-polyA	pLP275	19	1		0.749	0.973	0.0356	198	0.0843	272	0.751	44160	0.853	40413	0.00066516			0.000204477			0.962053
		lp146 HEK p16+2+4 plate1_F3_F03.fcs	Cicuit 1	UBC-TFF4-PIT2-TFF4 T375 T489	pLP327	8.3	0.33		0.786	0.963	0.0335	176	0.0826	248	0.716	39219	0.807	35417	0.000716715			0.000206287			0.982481
				PIRtight-Cherry-Spacer-T17 V4-polyA	pCL041	18	1
				PIRtight-sBFP-Spacer-T17 V2-polyA	pCL045	18	1
				Ef1a-iRFP	pLP029	17	1
	lp146.22	lp146 HEK p16+2+4 plate1_F4_F04.fcs	mCherry 2-A, 17-T	Ef1a-spacer-rtTA-T302a-T302b-polyA	pLP293	2.8	0.11	0.8	0.759	0.972	0.107	255	0.097	266	0.772	43716	0.858	38652	0.000778026	0.00076548	1.21277e-05	0.000822744	0.000815325	9.99635e-06	1.01765	1.00589	0.068351
		lp146 HEK p16+2+4 plate1_F5_F05.fcs	sBFP2 2-A, 17-T	TRE3G-Citrine FF4-polyA	pLP275	19	1		0.763	0.975	0.109	267	0.0977	278	0.808	46936	0.877	40505	0.000764594			0.000819275			1.0676
		lp146 HEK p16+2+4 plate1_F6_F06.fcs	Cicuit 1	UBC-TFF4-PIT2-TFF4 T375 T489	pLP327	8.3	0.33		0.774	0.976	0.0978	272	0.0894	279	0.742	41580	0.841	39344	0.000753819			0.000803958			0.932425
				PIRtight-Cherry-Spacer-T17 V4-polyA	pCL041	18	1
				PIRtight-sBFP-Spacer-T17 V4-polyA	pCL046	18	1
				Ef1a-iRFP	pLP029	17	1
	lp146.23	lp146 HEK p16+2+4 plate1_F7_F07.fcs	mCherry 2-A, 17-T	Ef1a-spacer-rtTA-T302a-T302b-polyA	pLP293	2.8	0.11	0.8	0.745	0.976	0.103	250	0.104	269	0.781	45558	0.867	40351	0.000799673	0.000768523	3.70863e-05	0.000736044	0.000714096	3.44671e-05	1.01705	1.00717	0.0294755
		lp146 HEK p16+2+4 plate1_F8_F08.fcs	sBFP2 3-T; 13-A	TRE3G-Citrine FF4-polyA	pLP275	19	1		0.753	0.977	0.0944	260	0.0939	278	0.769	44937	0.848	39547	0.000778397			0.000731873			1.03044
		lp146 HEK p16+2+4 plate1_F9_F09.fcs	Cicuit 1	UBC-TFF4-PIT2-TFF4 T375 T489	pLP327	8.3	0.33		0.735	0.973	0.094	247	0.0956	262	0.753	44535	0.839	41036	0.000727499			0.000674369			0.974024
				PIRtight-Cherry-Spacer-T17 V4-polyA	pCL041	18	1
				PIRtight-sBFP-Spacer-T17 V8-polyA	pCL047	18	1
				Ef1a-iRFP	pLP029	17	1
	lp146.24	lp146 HEK p16+2+4 plate1_F10_F10.fcs	mCherry 2-A, 17-T	Ef1a-spacer-rtTA-T302a-T302b-polyA	pLP293	2.8	0.11	0.8	0.755	0.974	0.11	286	0.09	261	0.706	41185	0.796	36231	0.000814497	0.000785804	3.18895e-05	0.00109085	0.00108651	9.48252e-06	1.00821	0.999319	0.0350579
		lp146 HEK p16+2+4 plate1_F11_F11.fcs	sBFP2 nt1	TRE3G-Citrine FF4-polyA	pLP275	19	1		0.735	0.977	0.124	286	0.0969	265	0.75	44518	0.821	39519	0.000791445			0.00109305			1.02908
		lp146 HEK p16+2+4 plate1_F12_F12.fcs	Cicuit 1	UBC-TFF4-PIT2-TFF4 T375 T489	pLP327	8.3	0.33		0.685	0.966	0.108	292	0.0864	255	0.678	41542	0.764	38375	0.000751471			0.00107563			0.960672
				PIRtight-Cherry-Spacer-T17 V4-polyA	pCL041	18	1
				PIRtight-sBFP-Spacer-spacer-polyA	pLP371	18	1
				Ef1a-iRFP	pLP029	17	1
	lp146.25	lp146 HEK p16+2+4 plate1_G1_G01.fcs	mCherry 3-T; 13-A	Ef1a-spacer-rtTA-T302a-T302b-polyA	pLP293	2.8	0.11	0.8	0.756	0.97	0.0393	190	0.0778	271	0.75	48845	0.844	43963	0.000568223	0.000614076	5.02019e-05	0.000201241	0.00021223	1.79224e-05	0.987306	0.995628	0.0075808
		lp146 HEK p16+2+4 plate1_G2_G02.fcs	sBFP2 WT4x	TRE3G-Citrine FF4-polyA	pLP275	19	1		0.746	0.952	0.0366	203	0.075	284	0.726	44033	0.805	39627	0.000667717			0.000232911			1.00214
		lp146 HEK p16+2+4 plate1_G3_G03.fcs	Cicuit 1	UBC-TFF4-PIT2-TFF4 T375 T489	pLP327	8.3	0.33		0.766	0.965	0.0345	180	0.0729	255	0.721	42417	0.796	38519	0.000606289			0.000202537			0.997441
				PIRtight-Cherry-Spacer-T17 V8-polyA	pCL042	18	1
				PIRtight-sBFP-Spacer-T17 4x-polyA	pCL048	18	1
				Ef1a-iRFP	pLP029	17	1
	lp146.26	lp146 HEK p16+2+4 plate1_G4_G04.fcs	mCherry 3-T; 13-A	Ef1a-spacer-rtTA-T302a-T302b-polyA	pLP293	2.8	0.11	0.8	0.781	0.965	0.0034	251	0.0833	268	0.758	44649	0.825	40779	0.000663574	0.000718338	5.34549e-05	2.53666e-05	2.88283e-05	9.61261e-06	1.00598	1.03043	0.0214865
		lp146 HEK p16+2+4 plate1_G5_G05.fcs	sBFP2 WT1x	TRE3G-Citrine FF4-polyA	pLP275	19	1		0.755	0.973	0.0031	207	0.0839	275	0.716	43766	0.788	38007	0.00077038			2.14261e-05			1.04631
		lp146 HEK p16+2+4 plate1_G6_G06.fcs	Cicuit 1	UBC-TFF4-PIT2-TFF4 T375 T489	pLP327	8.3	0.33		0.76	0.97	0.0041	373	0.0902	308	0.82	48819	0.883	43634	0.00072106			3.96924e-05			1.039
				PIRtight-Cherry-Spacer-T17 V8-polyA	pCL042	18	1
				PIRtight-sBFP-Spacer-T17 1x-polyA	pCL044	18	1
				Ef1a-iRFP	pLP029	17	1
	lp146.27	lp146 HEK p16+2+4 plate1_G7_G07.fcs	mCherry 3-T; 13-A	Ef1a-spacer-rtTA-T302a-T302b-polyA	pLP293	2.8	0.11	0.8	0.731	0.969	0.0429	189	0.0827	245	0.747	43940	0.83	39688	0.000615084	0.000572965	3.74405e-05	0.00024614	0.000234806	1.0023e-05	0.996422	0.992158	0.0186931
		lp146 HEK p16+2+4 plate1_G8_G08.fcs	sBFP2 10-G, 15-C	TRE3G-Citrine FF4-polyA	pLP275	19	1		0.742	0.961	0.042	188	0.0767	254	0.768	45648	0.839	41439	0.000560348			0.00022711			1.00835
		lp146 HEK p16+2+4 plate1_G9_G09.fcs	Cicuit 1	UBC-TFF4-PIT2-TFF4 T375 T489	pLP327	8.3	0.33		0.723	0.971	0.0461	203	0.0824	267	0.792	49668	0.868	46639	0.000543462			0.000231168			0.971702
				PIRtight-Cherry-Spacer-T17 V8-polyA	pCL042	18	1
				PIRtight-sBFP-Spacer-T17 V2-polyA	pCL045	18	1
				Ef1a-iRFP	pLP029	17	1
	lp146.28	lp146 HEK p16+2+4 plate1_G10_G10.fcs	mCherry 3-T; 13-A	Ef1a-spacer-rtTA-T302a-T302b-polyA	pLP293	2.8	0.11	0.8	0.72	0.972	0.144	293	0.0885	237	0.791	46435	0.867	41118	0.000588356	0.000572827	3.29849e-05	0.00118353	0.00115088	5.94087e-05	1.03032	0.995671	0.0415289
		lp146 HEK p16+2+4 plate1_G11_G11.fcs	sBFP2 2-A, 17-T	TRE3G-Citrine FF4-polyA	pLP275	19	1		0.7	0.964	0.124	301	0.0764	245	0.731	43326	0.804	39116	0.000595181			0.0011868			1.00706
		lp146 HEK p16+2+4 plate1_G12_G12.fcs	Cicuit 1	UBC-TFF4-PIT2-TFF4 T375 T489	pLP327	8.3	0.33		0.722	0.965	0.111	291	0.0668	239	0.684	41435	0.759	39321	0.000534944			0.0010823			0.949636
				PIRtight-Cherry-Spacer-T17 V8-polyA	pCL042	18	1
				PIRtight-sBFP-Spacer-T17 V4-polyA	pCL046	18	1
				Ef1a-iRFP	pLP029	17	1
	lp146.29	lp146 HEK p16+2+4 plate1_H1_H01.fcs	mCherry 3-T; 13-A	Ef1a-spacer-rtTA-T302a-T302b-polyA	pLP293	2.8	0.11	0.8	0.685	0.955	0.0847	260	0.0709	266	0.704	44577	0.794	42562	0.000558066	0.000574649	3.01402e-05	0.00065165	0.000674774	2.76724e-05	0.928626	0.961126	0.0338384
		lp146 HEK p16+2+4 plate1_H2_H02.fcs	sBFP2 3-T; 13-A	TRE3G-Citrine FF4-polyA	pLP275	19	1		0.704	0.944	0.0954	266	0.0806	272	0.774	46298	0.842	42723	0.000609439			0.000705434			0.996161
		lp146 HEK p16+2+4 plate1_H3_H03.fcs	Cicuit 1	UBC-TFF4-PIT2-TFF4 T375 T489	pLP327	8.3	0.33		0.739	0.954	0.0827	257	0.0687	258	0.719	42468	0.789	40372	0.000556441			0.000667239			0.958591
				PIRtight-Cherry-Spacer-T17 V8-polyA	pCL042	18	1
				PIRtight-sBFP-Spacer-T17 V8-polyA	pCL047	18	1
				Ef1a-iRFP	pLP029	17	1
	lp146.30	lp146 HEK p16+2+4 plate1_H4_H04.fcs	mCherry 3-T; 13-A	Ef1a-spacer-rtTA-T302a-T302b-polyA	pLP293	2.8	0.11	0.8	0.716	0.96	0.139	319	0.0738	247	0.729	44706	0.807	40599	0.000556371	0.000546609	1.95477e-05	0.00135337	0.00133689	1.91455e-05	0.994728	0.973569	0.0192622
		lp146 HEK p16+2+4 plate1_H5_H05.fcs	sBFP2 nt1	TRE3G-Citrine FF4-polyA	pLP275	19	1		0.74	0.957	0.12	310	0.0647	229	0.672	40761	0.738	38306	0.000524103			0.00131589			0.968927
		lp146 HEK p16+2+4 plate1_H6_H06.fcs	Cicuit 1	UBC-TFF4-PIT2-TFF4 T375 T489	pLP327	8.3	0.33		0.718	0.947	0.114	319	0.0609	249	0.641	40477	0.705	38454	0.000559353			0.00134142			0.957052
				PIRtight-Cherry-Spacer-T17 V8-polyA	pCL042	18	1
				PIRtight-sBFP-Spacer-spacer-polyA	pLP371	18	1
				Ef1a-iRFP	pLP029	17	1
	lp146.31	lp146 HEK p16+2+4 plate1_H7_H07.fcs	mCherry nt	Ef1a-spacer-rtTA-T302a-T302b-polyA	pLP293	2.8	0.11	0.8	0.715	0.966	0.0757	237	0.181	462	0.687	42394	0.769	39901	0.00272528	0.00281683	8.22481e-05	0.000584701	0.000608148	2.47162e-05	0.949185	0.940268	0.0079504
		lp146 HEK p16+2+4 plate1_H8_H08.fcs	sBFP2 WT4x	TRE3G-Citrine FF4-polyA	pLP275	19	1		0.707	0.959	0.0749	250	0.173	485	0.655	42114	0.728	40572	0.00284073			0.000633963			0.933921
		lp146 HEK p16+2+4 plate1_H9_H09.fcs	Cicuit 1	UBC-TFF4-PIT2-TFF4 T375 T489	pLP327	8.3	0.33		0.726	0.964	0.0839	241	0.201	479	0.73	42875	0.815	40955	0.00288448			0.000605779			0.937697
				PIRtight-Cherry-Spacer-scpacer-polyA	pLP370	18	1
				PIRtight-sBFP-Spacer-T17 4x-polyA	pCL048	18	1
				Ef1a-iRFP	pLP029	17	1
	lp146.32	lp146 HEK p16+2+4 plate1_H10_H10.fcs	mCherry nt	Ef1a-spacer-rtTA-T302a-T302b-polyA	pLP293	2.8	0.11	0.8	0.719	0.95	0.0025	290	0.184	493	0.704	43108	0.777	40552	0.00287893	0.00291944	0.000158425	2.30094e-05	1.80418e-05	4.3172e-06	0.963157	0.958217	0.00581878
		lp146 HEK p16+2+4 plate1_H11_H11.fcs	sBFP2 WT1x	TRE3G-Citrine FF4-polyA	pLP275	19	1		0.683	0.959	0.0028	174	0.198	501	0.71	43334	0.789	40633	0.00309419			1.51968e-05			0.959691
		lp146 HEK p16+2+4 plate1_H12_H12.fcs	Cicuit 1	UBC-TFF4-PIT2-TFF4 T375 T489	pLP327	8.3	0.33		0.685	0.959	0.0027	210	0.193	514	0.758	44724	0.842	42301	0.00278521			1.59192e-05			0.951803
				PIRtight-Cherry-Spacer-scpacer-polyA	pLP370	18	1
				PIRtight-sBFP-Spacer-T17 1x-polyA	pCL044	18	1
				Ef1a-iRFP	pLP029	17	1
	lp146.33	lp146 HEK p16+2+4_E1_E01.fcs	mCherry nt	Ef1a-spacer-rtTA-T302a-T302b-polyA	pLP293	2.8	0.11	0.8	0.766	0.977	0.0311	177	0.193	473	0.701	44807	0.808	40969	0.00275773	0.00259331	0.000157319	0.00016629	0.00015218	1.79914e-05	0.948849	0.958068	0.00811227
		lp146 HEK p16+2+4_E2_E02.fcs	sBFP2 10-G, 15-C	TRE3G-Citrine FF4-polyA	pLP275	19	1		0.767	0.972	0.0286	168	0.177	442	0.72	40515	0.804	37745	0.00257798			0.000158329			0.961242
		lp146 HEK p16+2+4_E3_E03.fcs	Cicuit 1	UBC-TFF4-PIT2-TFF4 T375 T489	pLP327	8.3	0.33		0.803	0.985	0.0222	171	0.157	448	0.685	40502	0.763	37715	0.00244421			0.00013192			0.964114
				PIRtight-Cherry-Spacer-scpacer-polyA	pLP370	18	1
				PIRtight-sBFP-Spacer-T17 V2-polyA	pCL045	18	1
				Ef1a-iRFP	pLP029	17	1
	lp146.34	lp146 HEK p16+2+4_E4_E04.fcs	mCherry nt	Ef1a-spacer-rtTA-T302a-T302b-polyA	pLP293	2.8	0.11	0.8	0.786	0.983	0.116	260	0.182	424	0.712	38722	0.787	35459	0.00276526	0.00260124	0.000160477	0.00108076	0.000997237	8.69801e-05	0.987954	0.962805	0.0218399
		lp146 HEK p16+2+4_E5_E05.fcs	sBFP2 2-A, 17-T	TRE3G-Citrine FF4-polyA	pLP275	19	1		0.779	0.983	0.107	264	0.173	440	0.73	40602	0.816	38160	0.00244456			0.000907171			0.951857
		lp146 HEK p16+2+4_E6_E06.fcs	Cicuit 1	UBC-TFF4-PIT2-TFF4 T375 T489	pLP327	8.3	0.33		0.766	0.984	0.124	290	0.194	479	0.764	44481	0.847	42296	0.00259391			0.00100378			0.948605
				PIRtight-Cherry-Spacer-scpacer-polyA	pLP370	18	1
				PIRtight-sBFP-Spacer-T17 V4-polyA	pCL046	18	1
				Ef1a-iRFP	pLP029	17	1
	lp146.35	lp146 HEK p16+2+4_E7_E07.fcs	mCherry nt	Ef1a-spacer-rtTA-T302a-T302b-polyA	pLP293	2.8	0.11	0.8	0.789	0.98	0.0841	228	0.174	445	0.704	40990	0.79	38232	0.00256363	0.00257274	1.75566e-05	0.000634858	0.000639646	6.14378e-06	0.955425	0.965366	0.0241203
		lp146 HEK p16+2+4_E8_E08.fcs	sBFP2 3-T; 13-A	TRE3G-Citrine FF4-polyA	pLP275	19	1		0.782	0.981	0.0799	230	0.173	426	0.701	40256	0.771	36864	0.00259298			0.000646573			0.992869
		lp146 HEK p16+2+4_E9_E09.fcs	Cicuit 1	UBC-TFF4-PIT2-TFF4 T375 T489	pLP327	8.3	0.33		0.774	0.978	0.0837	224	0.172	438	0.69	40398	0.776	37899	0.00256161			0.000637506			0.947806
				PIRtight-Cherry-Spacer-scpacer-polyA	pLP370	18	1
				PIRtight-sBFP-Spacer-T17 V8-polyA	pCL047	18	1
				Ef1a-iRFP	pLP029	17	1		0.714	0.963	0.122	274	0.192	455	0.722	41553	0.812	37923	0.00283696	0.00294578	9.64111e-05	0.00108555	0.00119929	9.87786e-05	0.974273	0.964771	0.00940198
	lp146.36	lp146 HEK p16+2+4_E10_E10.fcs	mCherry nt	Ef1a-spacer-rtTA-T302a-T302b-polyA	pLP293	2.8	0.11	0.8	0.782	0.979	0.125	305	0.183	498	0.691	42116	0.76	39699	0.00302056			0.00126362			0.964566
		lp146 HEK p16+2+4_E11_E11.fcs	sBFP2 nt1	TRE3G-Citrine FF4-polyA	pLP275	19	1		0.741	0.978	0.144	303	0.207	503	0.754	44279	0.835	41847	0.0029798			0.00124869			0.955473
		lp146 HEK p16+2+4_E12_E12.fcs	Cicuit 1	UBC-TFF4-PIT2-TFF4 T375 T489	pLP327	8.3	0.33		0.799	0.983	0.00059	116	0.0949	473	0.628	39865	0.717	38406	0.00163008	0.00152099	0.000150872	2.48537e-06	2.05953e-06	3.95905e-07	0.909145	0.946915	0.039725
				PIRtight-Cherry-Spacer-scpacer-polyA	pLP370	18	1		0.769	0.978	0.00042	123	0.111	433	0.686	43714	0.792	38310	0.00158407			1.70262e-06			0.988342
				PIRtight-sBFP-Spacer-spacer-polyA	pLP371	18	1		0.802	0.981	0.00051	104	0.0903	398	0.648	38786	0.742	35910	0.00134881			1.9906e-06			0.943258
				Ef1a-iRFP	pLP029	17	1		0.788	0.984	0.272	494	0.00011	126	0.723	42342	0.815	37341	4.55428e-07	4.55428e-07	#DIV/0!	0.00441522	0.00441522	#DIV/0!	1.00593	1.00593	#DIV/0!
									0.628	0.972	0.00023	141	0.00016	6435	0.00059	1931	0.759	39697	3.41719e-05			1.07634e-06			3.78125e-05
									0.826	0.978	0.001	49871	7.28e-05	238	0.00068	54.6	0.0064	792	0.00341824	0.311227	0.53431	9.83882	28.2649	31.5414	0.00732481	0.261733	0.227783
									0.841	0.971	0.0012	60082	0.00012	121	0.00074	3141	0.0028	2507	0.00206849			10.271			0.331121
									0.737	0.975	0.0046	52669	0.00021	16555	0.00051	3281	0.0033	1135	0.928194			64.6849			0.446752
