# Supplementary material for: Synthetic gene circuits for cell state detection and protein tuning in human pluripotent stem cells
Source: Mol Syst Biol. 2022 Nov 11;18(11):e10886. doi: 10.15252/msb.202110886 (PMC9650275; doi:10.15252/msb.202110886)
Supplement: Supplementary file 9 — Source Data for Figure 5 [file MSB-18-e10886-s006.xls]

## Sheet: Figure 5A
Cell line	Sample ID	Replicate	Plasmid Description	Plasmid Code	Configuration (On or Off)	Plasmid amount / 96 well (ng)	Molar ratio btw plasmids	f live	f single cells	f DAPI-	f iRFP	mean iRFP	f mCherry	mean mCherry	Cherry (rel. U.)	average mCherry (rel.U.)	s.d. mCherry (rel.U.)
H1	lp161.13	lp161 H1 p12 1 output_D1_D01.fcs	EF1a-spacer-tTA-TFF3 4x-TFF6 4x	pCL115	On	2.8	0.11	0.136	0.982	0.989	0.139	17199	0.0636	1359	0.0361542	0.103593	0.0616173
		lp161 H1 p12 1 output_D2_D02.fcs	TRE3G-mCherry-polyA	pLP271		18	1	0.184	0.955	0.982	0.224	23338	0.0971	8450	0.156951
		lp161 H1 p12 1 output_D3_D03.fcs	Ef1a-iRFP	pLP029		17	1	0.21	0.968	0.99	0.185	19377	0.0812	5195	0.117675
	lp161.14	lp161 H1 p12 1 output_D4_D04.fcs	EF1a-spacer-tTA-TFF3 4x-TFF6 4x	pCL115	On	8.3	0.33	0.315	0.963	0.989	0.174	22539	0.176	8260	0.370688	0.411198	0.0444612
		lp161 H1 p12 1 output_D5_D05.fcs	TRE3G-mCherry-polyA	pLP271		18	1	0.178	0.953	0.994	0.177	25016	0.188	10805	0.458766
		lp161 H1 p12 1 output_D6_D06.fcs	Ef1a-iRFP	pLP029		17	1	0.327	0.965	0.989	0.146	22888	0.132	10231	0.40414
	lp161.15	lp161 H1 p12 1 output_D7_D07.fcs	EF1a-spacer-tTA-TFF3 4x-TFF6 4x	pCL115	On	25	1	0.264	0.963	0.983	0.173	23894	0.174	6556	0.275965	0.227711	0.0433359
		lp161 H1 p12 1 output_D8_D08.fcs	TRE3G-mCherry-polyA	pLP271		18	1	0.105	0.954	0.992	0.233	26037	0.222	5877	0.215061
		lp161 H1 p12 1 output_D9_D09.fcs	Ef1a-iRFP	pLP029		17	1	0.129	0.954	0.99	0.214	23911	0.208	4726	0.192108
	lp161.16	lp161 H1 p12 1 output_D10_D10.fcs	EF1a-spacer-tTA-T302a 4x-T302b 4x	pCL114	Off	2.8	0.11	0.125	0.958	0.997	0.276	26879	0.0069	498	0.000463187	0.000169767	0.000254434
		lp161 H1 p12 1 output_D11_D11.fcs	TRE3G-mCherry-polyA	pLP271		18	1	0.136	0.967	0.995	0.216	26284	0.001	57.9	1.01984e-05
		lp161 H1 p12 1 output_D12_D12.fcs	Ef1a-iRFP	pLP029		17	1	0.177	0.958	0.991	0.146	22013	0.0017	67.9	3.59159e-05
	lp161.17	lp161 H1 p12 1 output_E1_E01.fcs	EF1a-spacer-tTA-T302a 4x-T302b 4x	pCL114	Off	8.3	0.33	0.145	0.971	0.992	0.146	17464	0.0078	256	0.000783137	0.00103593	0.000278654
		lp161 H1 p12 1 output_E2_E02.fcs	TRE3G-mCherry-polyA	pLP271		18	1	0.12	0.968	0.993	0.194	23517	0.0102	597	0.00133472
		lp161 H1 p12 1 output_E3_E03.fcs	Ef1a-iRFP	pLP029		17	1	0.301	0.966	0.99	0.189	20679	0.0053	730	0.000989937
	lp161.18	lp161 H1 p12 1 output_E4_E04.fcs	EF1a-spacer-tTA-T302a 4x-T302b 4x	pCL114	Off	25	1	0.312	0.959	0.991	0.156	22068	0.0342	1300	0.0129146	0.0351892	0.0258992
		lp161 H1 p12 1 output_E5_E05.fcs	TRE3G-mCherry-polyA	pLP271		18	1	0.251	0.96	0.997	0.195	21646	0.0406	6613	0.0636081
		lp161 H1 p12 1 output_E6_E06.fcs	Ef1a-iRFP	pLP029		17	1	0.182	0.965	0.986	0.178	23331	0.0322	3746	0.0290449
	lp161.43	lp161 H1 p12 plate2 33-50_C7_C07.fcs	TRE3G-mCherry-polyA	pLP271	no act	0	0	0.204	0.937	0.996	0.237	20856	0.0013	62.1	1.63326e-05	0.000126195	0.000192162
		lp161 H1 p12 plate2 33-50_C8_C08.fcs	Ef1a-iRFP	pLP029		18	1	0.178	0.939	0.997	0.206	22760	0.0017	960	0.000348081
		lp161 H1 p12 plate2 33-50_C9_C09.fcs				17	1	0.285	0.944	0.994	0.101	16700	0.00041	58.3	1.41715e-05
	lp161.25	lp161 H1 p12 1 output_G1_G01.fcs	Ef1a-spacer-PIT2-TFF6 TFF3	pLP294	On	2.8	0.11	0.151	0.973	0.988	0.161	17691	0.038	4518	0.060277	0.065129	0.0123614
		lp161 H1 p12 1 output_G2_G02.fcs	PIRtight-mCherry-polyA	pLP269		18	1	0.0973	0.941	0.975	0.284	20777	0.0663	7047	0.0791802
		lp161 H1 p12 1 output_G3_G03.fcs	Ef1a-iRFP	pLP029		17	1	0.179	0.972	0.975	0.158	18153	0.0288	5570	0.0559297
	lp161.26	lp161 H1 p12 1 output_G4_G04.fcs	Ef1a-spacer-PIT2-TFF6 TFF3	pLP294	On	8.3	0.33	0.26	0.965	0.982	0.28	23309	0.175	8913	0.23899	0.207402	0.0311258
		lp161 H1 p12 1 output_G5_G05.fcs	PIRtight-mCherry-polyA	pLP269		18	1	0.23	0.961	0.982	0.235	20221	0.139	7058	0.206455
		lp161 H1 p12 1 output_G6_G06.fcs	Ef1a-iRFP	pLP029		17	1	0.263	0.969	0.981	0.224	20863	0.132	6258	0.17676
	lp161.27	lp161 H1 p12 1 output_G7_G07.fcs	Ef1a-spacer-PIT2-TFF6 TFF3	pLP294	On	25	1	0.231	0.96	0.984	0.351	23945	0.333	4396	0.174173	0.172274	0.00216268
		lp161 H1 p12 1 output_G8_G08.fcs	PIRtight-mCherry-polyA	pLP269		18	1	0.195	0.948	0.989	0.397	25559	0.377	4649	0.17273
		lp161 H1 p12 1 output_G9_G09.fcs	Ef1a-iRFP	pLP029		17	1	0.222	0.954	0.99	0.387	24774	0.367	4439	0.16992
	lp161.28	lp161 H1 p12 1 output_G10_G10.fcs	Ef1a-spacer-PIT2-T302a T302b	pLP295	Off	2.8	0.11	0.118	0.955	0.994	0.223	21104	0.0043	21336	0.0194945	0.00662382	0.0111472
		lp161 H1 p12 1 output_G11_G11.fcs	PIRtight-mCherry-polyA	pLP269		18	1	0.0846	0.952	0.996	0.252	21303	0.0024	726	0.000324569
		lp161 H1 p12 1 output_G12_G12.fcs	Ef1a-iRFP	pLP029		17	1	0.063	0.964	0.996	0.18	25507	0.0038	63.3	5.23908e-05
	lp161.29	lp161 H1 p12 1 output_H1_H01.fcs	Ef1a-spacer-PIT2-T302a T302b	pLP294	Off	8.3	0.33	0.122	0.958	0.983	0.165	16612	0.0187	1858	0.012676	0.0153602	0.00477843
		lp161 H1 p12 1 output_H2_H02.fcs	TRE3G-mCherry-polyA	pLP269		18	1	0.127	0.944	0.981	0.144	16006	0.0109	2649	0.0125275
		lp161 H1 p12 1 output_H3_H03.fcs	Ef1a-iRFP	pLP029		17	1	0.227	0.962	0.984	0.18	17400	0.0078	8383	0.0208772
	lp161.30	lp161 H1 p12 1 output_H4_H04.fcs	Ef1a-spacer-PIT2-T302a T302b	pLP295	Off	25	1	0.191	0.969	0.98	0.143	23326	0.191	5681	0.325298	0.426419	0.103399
		lp161 H1 p12 1 output_H5_H05.fcs	PIRtight-mCherry-polyA	pLP269		18	1	0.16	0.973	0.976	0.151	23661	0.195	7732	0.422004
		lp161 H1 p12 1 output_H6_H06.fcs	Ef1a-iRFP	pLP029		17	1	0.17	0.974	0.978	0.151	22086	0.214	8290	0.531954
	lp161.44	lp161 H1 p12 plate2 33-50_C10_C10.fcs	PIRtight mCherry		no Act	0	0	0.228	0.93	0.994	0.189	22759	0.00059	65.6	8.99789e-06	0.00125743	0.00213866
		lp161 H1 p12 plate2 33-50_C11_C11.fcs	Ef1a-iRFP	pLP269		18	1	0.171	0.932	0.997	0.226	20175	0.0018	92.2	3.63983e-05
		lp161 H1 p12 plate2 33-50_C12_C12.fcs		pLP029		17	1	0.162	0.952	0.994	0.193	17397	0.0029	4315	0.00372689
