# Supplementary material for: Synthetic gene circuits for cell state detection and protein tuning in human pluripotent stem cells
Source: Mol Syst Biol. 2022 Nov 11;18(11):e10886. doi: 10.15252/msb.202110886 (PMC9650275; doi:10.15252/msb.202110886)
Supplement: Supplementary file 10 — Source Data for Figure 6 [file MSB-18-e10886-s005.xls]

## Sheet: Figure 6 
								ELISA, Related to Figure 6B, 6D and EV5B								Flow Cytometry, Related to Figure 6B, 6E and EV5C
								Raw Absorbance (10 reads)	Raw Absorbance (10 reads)	Raw Absorbance	BMP4 concentration	Actual BMP4 concentration
Cell line	Sample #	Sample Description	Plasmid Description	Plasmid Code	Plasmid amount / 96 well (ng)	Molar ratio btw plasmids	BMP4 (ng / mL)	450nm	550nm	450-550nm	pg /mL (calculated form standard curve)	pg / mL (* dilution factor)	Average BMP4 (pg / mL)	s.d. BMP4 (pg / mL)		f live	f single cells	f Cerulean+	mean Cerulean+	f dtTomato +	mean dtTomato+	f iRFP+	mean iRFP +	f mCitrine+	mean mCitrine+	iRFP (a.u.)	iRFP (a.u.) average	iRFP (a.u.) SD		Microscopy
RUES2		EF1a-spacer-tTA-TFF3 4x-TFF6 4x-polyA	+ Circuit, - BMP4	pCL115	25	1	0	0.1154	0.052	0.0634	27.1811	36.1509	36.7995	8.49716		0.447	0.903	0.0166	29350	0.0182	54641	0.139	106164	0.912	108768	14756.8	17446.5	2659.75		Circuit / Condition	Tuners	Number of colonies analyzed
		TRE3G-BMP4-Spacer-T17 4x-polyA	WT4x	pCL060	18	1		0.1262	0.0512	0.075	34.2875	45.6023				0.516	0.923	0.0156	29250	0.0435	81764	0.164	122410	0.822	100064	20075.2				- circuit, - BMP4	-	22
		TRE3G-iRFP-spacer-polyA		pLP342	18	1		0.1032	0.0493	0.0539	21.5377	28.6452				0.464	0.905	0.0159	28603	0.0389	75219	0.149	117500	0.859	106933	17507.5				- circuit, + BMP4	-	38
	lp156.5	EF1a-spacer-tTA-TFF3 4x-TFF6 4x-polyA	+ Circuit, - BMP4	pCL115	25	1	0	0.2483	0.0559	0.1924	117.061	155.69	246.638	185.763		0.581	0.916	0.0609	30360	0.0882	65970	0.104	160013	0.292	68076	16641.4	14467.3	2291.59		+ circuit, - BMP4	WT4	62
		TRE3G-BMP4-Spacer-T17 WT 1x-polyA	WT1x	pCL056	18	1		0.2125	0.0517	0.1608	93.138	123.874				0.576	0.902	0.0632	30478	0.0741	63709	0.105	139873	0.368	82326	14686.7				+ circuit, - BMP4	WT1	47
		TRE3G-iRFP-spacer-polyA		pLP342	18	1		0.5258	0.0565	0.4693	346.129	460.351				0.559	0.896	0.0929	30669	0.0852	56184	0.101	119544	0.252	74055	12073.9				+ circuit, - BMP4	3-T; 13-A	23
	lp156.3	EF1a-spacer-tTA-TFF3 4x-TFF6 4x-polyA	+ Circuit, - BMP4	pCL115	25	1	0	0.687	0.0551	0.6319	472.733	628.735	448.259	164.218		0.57	0.882	0.131	30397	0.127	45403	0.107	113765	0.0202	50847	12172.9	9688.26	2157.1		+ circuit, - BMP4	10-G, 15-C	57
		TRE3G-BMP4-Spacer-T17 V8-polyA	3-T; 13-A	pCL059	18	1		0.4737	0.0514	0.4223	307.074	408.408				0.618	0.909	0.0834	30121	0.122	43769	0.0678	126816	0.156	62556	8598.12				+ circuit, - BMP4	2-A, 17-T	14
		TRE3G-iRFP-spacer-polyA		pLP342	18	1		0.3881	0.0557	0.3324	231.303	307.633				0.6	0.905	0.0697	30182	0.0829	40118	0.0645	128586	0.329	77652	8293.8
	lp156.2	EF1a-spacer-tTA-TFF3 4x-TFF6 4x-polyA	+ Circuit, - BMP4	pCL115	25	1	0	0.7904	0.0582	0.7322	541.219	719.821	722.215	105.059		0.613	0.904	0.0851	30154	0.115	38088	0.0562	112900	0.199	62521	6344.98	6693.83	489.334
		TRE3G-BMP4-Spacer-T17 V4-polyA	2-A, 17-T	pCL058	18	1		0.6757	0.0545	0.6212	464.943	618.374				0.602	0.902	0.0927	30251	0.12	38640	0.0585	110826	0.162	65333	6483.32
		TRE3G-iRFP-spacer-polyA		pLP342	18	1		0.9316	0.058	0.8736	622.896	828.451				0.608	0.912	0.0832	30220	0.102	44952	0.0579	125271	0.171	v	7253.19
	lp156.4	EF1a-spacer-tTA-TFF3 4x-TFF6 4x-polyA	+ Circuit, - BMP4	pCL115	25	1	0	0.8665	0.0611	0.8054	585.699	778.979	705.378	87.3299		0.579	0.89	0.0928	30108	0.118	36315	0.0759	118784	0.0661	54369	9015.71	7459.68	1842.15
		TRE3G-BMP4-Spacer-T17 V2-polyA	10-G, 15-C	pCL057	18	1		0.8022	0.06	0.7422	547.575	728.275				0.642	0.921	0.0882	30152	0.106	39479	0.0496	109388	0.175	66381	5425.64
		TRE3G-iRFP-spacer-polyA		pLP342	18	1		0.67	0.0585	0.6115	457.805	608.881				0.621	0.914	0.111	30280	0.121	47506	0.063	125995	0.074	59805	7937.69
	lp156.8	EF1a-spacer-tTA-T302a 4x-T302b 4x-polyA	+ Circuit, - BMP4	pCL114	25	1	0	0.1937	0.0517	0.142	79.4098	105.615	82.8845	33.0082		0.52	0.919	0.0156	29160	0.0318	79103	0.0413	48078	0.841	103319	1985.62	1556.35	373.191
		TRE3G-BMP4-spacer-polyA	Off (Figure 6B)	pLP343	18	1		0.1871	0.0531	0.134	73.6956	98.0151				0.515	0.914	0.0129	28698	0.0191	72797	0.0289	47556	0.917	107569	1374.37
		TRE3G-iRFP-spacer-polyA		pLP342	18	1		0.1237	0.0494	0.0743	33.8521	45.0233				0.52	0.946	0.0142	28796	0.0108	76761	0.029	45140	0.933	113306	1309.06
	lp156.1	EF1a-spacer-tTA-TFF3 4x-TFF6 4x-polyA	+ Circuit, - BMP4	pCL115	25	1	0	0.3257	0.0503	0.2754	183.669	244.28	272.184	112.513		0.594	0.93	0.144	31263	0.123	66244	0.099	135978	0.226	74707	13461.8	11916.8	1461.55
		TRE3G-BMP4-spacer-polyA	On (Figure 6B)	pLP343	18	1		0.4626	0.0514	0.4112	297.762	396.023				0.64	0.919	0.086	30753	0.116	45296	0.0895	131086	0.235	63946	11732.2
		TRE3G-iRFP-spacer-polyA		pLP342	18	1		0.2621	0.0499	0.2122	132.517	176.248				0.631	0.916	0.0662	30576	0.0925	39521	0.0802	131624	0.382	75218	10556.2
	lp156.11	EF1a-spacer-tTA-T302a 4x-T302b 4x-polyA	+ Circuit, - BMP4	pCL114	2.8	0.11	0	0.0807	0.05	0.0307	8.46584	11.2596	11.6803	2.72995		0.415	0.865	0.0195	29154	0.00053	5476	0.0057	10910	0.974	124470	62.187	89.6679	25.045
		TRE3G-BMP4-spacer-polyA	Off (Figure EV5B)	pLP343	18	1		0.075	0.0472	0.0278	6.90611	9.18512				0.416	0.846	0.0212	29264	0.0003	4160	0.0044	21729	0.976	127742	95.6076
		TRE3G-iRFP-spacer-polyA		pLP342	18	1		0.0856	0.0503	0.0353	10.9746	14.5962				0.421	0.867	0.0208	29041	0.00041	3262	0.0061	18231	0.973	127395	111.209
	lp156.12	EF1a-spacer-tTA-TFF3 4x-TFF6 4x-polyA	+ Circuit, - BMP4	pCL115	2.8	0.11	0	0.1385	0.0482	0.0903	44.0044	58.5258	61.2527	4.57477		0.524	0.885	0.042	30373	0.0555	49165	0.102	117118	0.546	82277	11946	12881.5	1747.48
		TRE3G-BMP4-spacer-polyA	On (Figure EV5B)	pLP343	18	1		0.1506	0.0511	0.0995	50.0258	66.5343				0.501	0.894	0.0354	29392	0.0383	52737	0.106	111330	0.641	96357	11801
		TRE3G-iRFP-spacer-polyA		pLP342	18	1		0.1376	0.0471	0.0905	44.1339	58.6981				0.522	0.918	0.0478	30248	0.0432	56999	0.11	135433	0.597	93576	14897.6
	lp156.14	no DNA	- Circuit, - BMP4				0	0.0762	0.0476	0.0286	7.33467	9.75512	13.0459	6.83832		0.255	0.832	0.0021	27470	0	n/a	0.0021	443000	0.983	154183	930.3	313.983	533.747
								0.0966	0.0528	0.0438	15.7199	20.9074				0.366	0.819	0.0146	28433	0.00081	8456	0.0025	2379	0.974	122634	5.9475
								0.0764	0.0496	0.0268	6.37223	8.47506				0.409	0.818	0.0193	28802	0.00076	3552	0.0025	2280	0.98	126185	5.7
	lp156.14	no DNA	- Circuit, + BMP4				50	3.1363	0.1372	2.9991	10274.5	13665.1	9835.56	3435.25		0.527	0.932	0.0358	29862	0.149	30033	0.00016	2121	0.339	70527	0.33936	3.00879	4.9204
								2.7671	0.1353	2.6318	5282.09	7025.18				0.543	0.924	0.0337	29007	0.146	24825	0	0	0.294	74391	0
								2.8802	0.127	2.7532	6628.89	8816.43				0.622	0.903	0.0455	29019	0.15	31829	0.0017	5110	0.263	68334	8.687
ELISA
BMP4 Standard Curve
			Raw Absorbance (10 reads)					Raw Absorbance (10 reads)				Raw Absorbance						Absorbance	pg/mL		Coefficients in formula using CurveExpert 1.4
	BMP4 concentration (pg / mL)		450nm					550nm				450-550nm						2.6995	6000		4th Degree Polynomial Fit: y=a+bx+cx^2+dx^3+ex^4
	1	2	<>	1	2			<>	1	2			1	2				2.1247	2000		Coefficient Data:
A	6000pg/mL	6000pg/mL	A	2.8585	2.7813			A	0.1114	0.1294		A	2.7471	2.6519				0.9642	666.7		a =	-7.14873
B	2000pg/mL	2000pg/mL	B	2.1845	2.2539			B	0.0939	0.0951		B	2.0906	2.1588				0.3249	222.2		b =	475.22
C	666.7pg/mL	666.7pg/mL	C	1.0797	0.9917			C	0.066	0.077		C	1.0137	0.9147				0.12095	74.07		c =	1128.89
D	222.2pg/mL	222.2pg/mL	D	0.3684	0.3981			D	0.0543	0.0624		D	0.3141	0.3357				0.0591	24.69		d =	-1348.78
E	74.07pg/mL	74.07pg/mL	E	0.1698	0.1794			E	0.051	0.0563		E	0.1188	0.1231				0.0386	8.23		e =	433.692
F	24.69pg/mL	24.69pg/mL	F	0.1141	0.1222			F	0.0551	0.063		F	0.059	0.0592				0.03295	0
G	8.23pg/mL	8.23pg/mL	G	0.0863	0.0944			G	0.0482	0.0553		G	0.0381	0.0391
H	0pg/mL	0pg/mL	H	0.083	0.0923			H	0.0525	0.0569		H	0.0305	0.0354
